# Supplementary material for: Effects of bacterial fertilizer and soil amendment on Spuriopinella brachycarpa (Kom.) Kitag. growth and soil microbiota
Source: Front Microbiol. 2025 Apr 25;16:1560982. doi: 10.3389/fmicb.2025.1560982 (PMC12061978; doi:10.3389/fmicb.2025.1560982)
Supplement: Supplementary file 1 [file Data_Sheet_1.xlsx]

## Sheet: Root system composition
Effects of different bacterial fertilizers and soil amendments on the root length of celery (cm)														Effects of different bacterial fertilizers and soil amendments on root surface area of celery (cm2)														Total root length at different soil depths (cm)												Total surface area of roots at different soil depths(cm2)
Treatment	10		20		30		40		50		60			Treatment	10		20		30		40		50		60			Treatment	0-10		10-20		20-30		≥30					Treatment	0-10		10-20		20-30		≥30
CK	31.2546	28.2975	71.3658	67.672	96.3254	90.4151	125.365	125.759	155.369	153.317	184.658	183.303		CK	65.3356	57.5252	85.3654	83.9824	112.256	108.662	141.256	141.264	184.756	188.41	211.258	214.663		CK	184.61	187.15	77.23	77.0133	11.35	15.3833	3.5	4.26667				CK	343.375	348.099	97.3098	97.0368	11.0095	14.9218	2.87	3.49867
	25.2684		65.3255		91.2546		132.547		161.358		176.995				55.9741		87.2159		105.365		138.268		187.26		208.369				187.22		79.56		13.25		4.2						348.229		100.246		12.8525		3.444
	28.3695		66.3247		83.6654		119.366		143.226		188.254				51.2658		79.3658		108.365		144.27		193.215		224.362				189.62		74.25		21.55		5.1						352.693		93.555		20.9035		4.182
T1	32.3654	34.6731	81.3695	80.9599	102.658	101.857	146.666	144.753	169.226	164.446	195.632	194.086		T1	66.3258	62.9106	96.2546	87.8975	123.557	129.49	162.324	164.996	189.67	196.444	214.339	224.484		T1	194.23	195.143	76.25	78.5733	25.66	27.08	10.25	9.48333				T1	361.268	362.967	96.075	99.0024	24.8902	26.2676	8.405	7.77633
	35.3325		78.3647		99.6532		151.368		157.115		187.369				63.1475		83.2165		135.249		174.22		200.114		227.655				193.55		79.22		24.33		9.5						360.003		99.8172		23.6001		7.79
	36.3214		83.1456		103.258		136.225		166.996		199.256				59.2584		84.2214		129.665		158.445		199.547		231.457				197.65		80.25		31.25		8.7						367.629		101.115		30.3125		7.134
T2	51.2586	53.7941	88.2514	89.2541	117.326	113.772	156.336	159.643	188.259	191.193	233.257	230.56		T2	75.6954	71.9579	91.2365	97.3097	158.256	156.002	181.447	180.679	255.635	233.268	281.655	268.056		T2	195.33	194.303	89.65	89.59	32.15	29.8733	11.25	13.9867				T2	363.314	361.404	112.959	112.883	31.1855	28.9771	9.225	11.4691
	55.6225		87.3654		115.325		163.258		193.665		231.265				69.1526		99.4668		148.337		179.258		233.143		267.144				191.33		82.59		31.22		16.35						355.874		104.063		30.2834		13.407
	54.5013		92.1456		108.665		159.335		191.655		227.156				71.0256		101.226		161.412		181.332		211.026		255.37				196.25		96.53		26.25		14.36						365.025		121.628		25.4625		11.7752
T3	40.3695	43.0659	81.3365	84.9824	104.337	104.085	141.255	137.85	186.357	183.659	244.146	228.58		T3	65.3256	66.5757	93.6624	90.1614	151.225	147.32	177.141	179.577	200.366	212.899	238.654	238.318		T3	195.33	195.38	85.66	88.42	38.24	39.2033	18.32	22.0733				T3	363.314	363.407	107.932	111.409	37.0928	38.0272	15.0224	18.1001
	44.3215		85.2461		108.256		139.147		188.225		213.257				66.1475		87.1563		147.366		179.255		212.996		241.151				196.56		91.24		37.22		24.35						365.602		114.962		36.1034		19.967
	44.5068		88.3647		99.6631		133.147		176.395		228.337				68.2541		89.6654		143.37		182.334		225.337		235.147				194.25		88.36		42.15		23.55						361.305		111.334		40.8855		19.311
T4	33.2654	36.0706	86.3254	84.7737	112.365	112.653	141.325	146.454	176.326	179.944	199.365	196.973		T4	62.3584	63.0569	92.3365	92.8247	151.253	150.959	166.258	169.171	194.666	201.752	233.542	229.641		T4	203.55	198.077	77.56	77.8167	29.33	35.81	17.56	15.6867				T4	378.603	368.423	97.7256	98.049	28.4501	34.7357	14.3992	12.8631
	39.3251		82.3546		117.258		144.369		186.246		205.331				63.3368		94.1365		155.284		163.996		214.365		231.257				196.35		74.65		41.55		16.22						365.211		94.059		40.3035		13.3004
	35.6214		85.6412		108.336		153.669		177.26		186.221				63.4756		92.0012		146.339		177.259		196.226		224.125				194.33		81.24		36.55		13.28						361.454		102.362		35.4535		10.8896
T5	59.6547	61.0167	93.2564	97.7489	121.337	123.122	158.256	160.449	188.148	184.797	244.315	234.152		T5	81.2546	76.5589	102.326	100.957	162.221	162.313	187.542	185.265	246.351	229.415	265.322	264.057		T5	186.59	193.387	85.66	88.3867	51.68	52.0533	22.36	24.8433				T5	347.057	359.699	107.932	111.367	50.1296	50.4917	18.3352	20.3715
	61.0258		98.6654		119.665		164.315		179.986		233.025				69.1475		100.886		158.365		176.997		223.556		271.154				199.32		87.36		49.86		24.51						370.735		110.074		48.3642		20.0982
	62.3695		101.325		128.365		158.777		186.258		225.116				79.2746		99.6589		166.354		191.256		218.339		255.695				194.25		92.14		54.62		27.66						361.305		116.096		52.9814		22.6812
T6	46.3625	45.6641	95.3621	90.4444	117.658	118.449	158.325	155.33	186.257	182.913	214.165	220.576		T6	71.5482	68.8474	96.3256	98.1469	158.224	158.936	181.254	181.308	215.337	217.3	239.667	241.158		T6	191.56	191.59	97.56	98.5567	55.25	60.0167	31.22	31.4033				T6	356.302	356.357	122.926	124.181	53.5925	58.2162	25.6004	25.7507
	46.4039		89.6453		121.354		148.669		188.215		219.336				68.2145		99.6589		161.248		174.336		224.335		245.659				189.66		101.26		61.58		33.14						352.768		127.588		59.7326		27.1748
	44.2258		86.3258		116.334		158.996		174.268		228.227				66.7796		98.4563		157.337		188.335		212.229		238.147				193.55		96.85		63.22		29.85						360.003		122.031		61.3234		24.477

## Sheet: soil fertility
Effects of different bacterial fertilizers and soil amendments on the content of alkali-hydrolyzable nitrogen in soil
Treatment	10				20				30				40				50				60
	V	V0	Alkaline hydrolyzable nitrogen content		V	V0	Alkaline hydrolyzable nitrogen content		V	V0	Alkaline hydrolyzable nitrogen content		V	V0	Alkaline hydrolyzable nitrogen content		V	V0	Alkaline hydrolyzable nitrogen content		V	V0	Alkaline hydrolyzable nitrogen content
CK	7.2	2.1	178.5	170.333	6.6	2.1	157.5	163.333	6.5	2.1	154	161	6.2	2.1	143.5	137.667	5.4	2.1	115.5	106.167	3.8	2.1	59.5	58.3333
	6.9		168		6.8		164.5		6.9		168		5.8		129.5		5.1		105		3.2		38.5
	6.8		164.5		6.9		168		6.7		161		6.1		140		4.9		98		4.3		77
T1	7.1		175	176.167	6.9		168	171.5	6.9		168	164.5	6.5		154	149.333	5.2		108.5	101.5	4.5		84	84
	7.1		175		6.8		164.5		6.7		161		6.4		150.5		5.1		105		4.8		94.5
	7.2		178.5		7.3		182		6.8		164.5		6.2		143.5		4.7		91		4.2		73.5
T2	7.2		178.5	178.5	7.2		178.5	172.667	7.2		178.5	163.333	6.3		147	142.333	6.3		147	130.667	5.2		108.5	103.833
	7.1		175		6.8		164.5		6.9		168		6.3		147		5.4		115.5		4.8		94.5
	7.3		182		7.1		175		6.2		143.5		5.9		133		5.8		129.5		5.2		108.5
T3	7.4		185.5	178.5	7.2		178.5	176.167	7.3		182	170.333	5.8		129.5	136.5	4.6		87.5	114.333	5.2		108.5	100.333
	7.3		182		7.3		182		7.1		175		6.1		140		5.9		133		4.8		94.5
	6.9		168		6.9		168		6.5		154		6.1		140		5.6		122.5		4.9		98
T4	7.6		192.5	178.5	6.9		168	166.833	6.1		140	143.5	5.8		129.5	131.833	5.6		122.5	120.167	5.3		112	110.833
	7.2		178.5		6.8		164.5		5.9		133		5.9		133		5.6		122.5		5.4		115.5
	6.8		164.5		6.9		168		6.6		157.5		5.9		133		5.4		115.5		5.1		105
T5	7.2		178.5	182	7.1		175	173.833	6.6		157.5	162.167	6.3		147	140	5.9		133	130.667	5.6		122.5	119
	7.3		182		7.2		178.5		6.9		168		6.2		143.5		5.4		115.5		5.4		115.5
	7.4		185.5		6.9		168		6.7		161		5.8		129.5		6.2		143.5		5.5		119
T6	7.5		189	185.5	7.3		182	179.667	6.5		154	158.667	6.1		140	138.833	6.1		140	135.333	5.9		133	127.167
	7.6		192.5		7.2		178.5		6.8		164.5		5.9		133		6.1		140		5.7		126
	7.1		175		7.2		178.5		6.6		157.5		6.2		143.5		5.7		126		5.6		122.5
Effects of different bacterial fertilizers and soil amendments on available phosphorus content in soil
Treatment	10				20				30				40				50				60
	absorbance	C	Available phosphorus content		absorbance	C	Available phosphorus content		absorbance	C	Available phosphorus content		absorbance	C	Available phosphorus content		absorbance	C	Available phosphorus content		absorbance	C	Available phosphorus content
CK	0.602	1.24173	74.5036	69.3506	0.533	1.09719	65.8316	65.5802	0.484	0.994554	59.6732	58.4164	0.411	0.841642	50.4985	52.3837	0.386	0.789275	47.3565	47.1889	0.225	0.452032	27.1219	27.2476
	0.515	1.05949	63.5693		0.526	1.08253	64.9518		0.466	0.95685	57.411		0.429	0.879346	52.7608		0.377	0.770423	46.2254		0.215	0.431085	25.8651
	0.566	1.16632	69.9791		0.534	1.09929	65.9573		0.472	0.969418	58.1651		0.438	0.898199	53.8919		0.391	0.799749	47.9849		0.238	0.479263	28.7558
T1	0.574	1.18307	70.9845	71.2778	0.522	1.07415	64.4491	65.9615	0.491	1.00922	60.553	60.0922	0.422	0.864684	51.881	58.207	0.431	0.883536	53.0121	52.677	0.196	0.391286	23.4772	34.4533
	0.569	1.1726	70.3561		0.5411	1.11416	66.8496		0.502	1.03226	61.9355		0.509	1.04692	62.8152		0.425	0.870968	52.2581		0.338	0.688731	41.3238
	0.586	1.20821	72.4927		0.539	1.10976	66.5857		0.469	0.963134	57.788		0.486	0.998743	59.9246		0.429	0.879346	52.7608		0.316	0.642648	38.5589
T2	0.605	1.24801	74.8806	75.886	0.588	1.2124	72.744	71.2359	0.535	1.10138	66.0829	65.9992	0.454	0.931713	55.9028	55.7771	0.425	0.870968	52.2581	53.5149	0.315	0.640553	38.4332	40.9468
	0.612	1.26267	75.7604		0.568	1.17051	70.2304		0.522	1.07415	64.4491		0.462	0.948471	56.9083		0.414	0.847926	50.8756		0.336	0.684541	41.0725
	0.622	1.28362	77.0172		0.572	1.17889	70.7331		0.546	1.12442	67.4654		0.443	0.908672	54.5203		0.466	0.95685	57.411		0.354	0.722245	43.3347
T3	0.624	1.28781	77.2685	75.9279	0.544	1.12023	67.2141	70.2304	0.526	1.08253	64.9518	65.0356	0.466	0.95685	57.411	59.757	0.423	0.866778	52.0067	54.5622	0.346	0.705488	42.3293	41.5333
	0.611	1.26058	75.6347		0.587	1.21031	72.6183		0.515	1.05949	63.5693		0.486	0.998743	59.9246		0.441	0.904483	54.269		0.326	0.663594	39.8157
	0.605	1.24801	74.8806		0.573	1.18098	70.8588		0.539	1.10976	66.5857		0.502	1.03226	61.9355		0.466	0.95685	57.411		0.347	0.707583	42.455
T4	0.632	1.30457	78.274	77.1429	0.511	1.05111	63.0666	63.1085	0.414	0.847926	50.8756	52.3837	0.388	0.793465	47.6079	48.5714	0.409	0.837453	50.2472	47.9849	0.368	0.751571	45.0943	37.8467
	0.622	1.28362	77.0172		0.499	1.02597	61.5584		0.426	0.873062	52.3837		0.405	0.829074	49.7444		0.376	0.768328	46.0997		0.275	0.556766	33.4059
	0.615	1.26896	76.1374		0.524	1.07834	64.7005		0.438	0.898199	53.8919		0.394	0.806033	48.362		0.388	0.793465	47.6079		0.288	0.583997	35.0398
T5	0.653	1.34855	80.9133	78.8186	0.556	1.14537	68.7222	66.2924	0.422	0.864684	51.881	51.6716	0.416	0.852116	51.1269	51.2945	0.408	0.835358	50.1215	50.2472	0.309	0.627985	37.6791	41.1144
	0.622	1.28362	77.0172		0.542	1.11605	66.9627		0.416	0.852116	51.1269		0.425	0.870968	52.2581		0.416	0.852116	51.1269		0.301	0.611227	36.6736
	0.634	1.30876	78.5253		0.512	1.0532	63.1923		0.423	0.866778	52.0067		0.411	0.841642	50.4985		0.403	0.824885	49.4931		0.399	0.816506	48.9904
T6	0.618	1.27524	76.5145	79.4051	0.526	1.08253	64.9518	66.6276	0.468	0.961039	57.6623	57.411	0.441	0.904483	54.269	52.5513	0.41	0.839548	50.3729	50.1215	0.355	0.72434	43.4604	41.2317
	0.643	1.32761	79.6565		0.538	1.10767	66.46		0.488	1.00293	60.176		0.425	0.870968	52.2581		0.411	0.841642	50.4985		0.316	0.642648	38.5589
	0.662	1.36741	82.0444		0.554	1.14118	68.4709		0.442	0.906577	54.3946		0.416	0.852116	51.1269		0.403	0.824885	49.4931		0.3408	0.694596	41.6757
Effects of different bacterial fertilizers and soil amendments on the content of available potassium in soil
Treatment	10				20				30				40				50				60
	OD	concentration	Available potassium content		OD	concentration	Available potassium content		OD	concentration	Available potassium content		OD	concentration	Available potassium content		OD	concentration	Available potassium content		OD	concentration	Available potassium content
CK	65	324.838	162.419	159.92	61	304.848	152.424	151.591	52	259.87	129.935	127.436	35	174.913	87.4563	87.4563	28	139.93	69.965	71.6309	26	129.935	64.9675	67.4663
	68	339.83	169.915		58	289.855	144.928		51	254.873	127.436		36	179.91	89.955		31	154.923	77.4613		28	139.93	69.965
	59	294.853	147.426		63	314.843	157.421		50	249.875	124.938		34	169.915	84.9575		27	134.933	67.4663		27	134.933	67.4663
T1	64	319.84	159.92	167.416	63	314.843	157.421	157.421	58	289.855	144.928	136.598	41	204.898	102.449	99.95	28	139.93	69.965	77.4613	28	139.93	69.965	76.6284
	71	354.823	177.411		65	324.838	162.419		52	259.87	129.935		38	189.905	94.9525		32	159.92	79.96		33	164.918	82.4588
	66	329.835	164.918		61	304.848	152.424		54	269.865	134.933		41	204.898	102.449		33	164.918	82.4588		31	154.923	77.4613
T2	69	344.828	172.414	171.581	65	324.838	162.419	161.586	54	269.865	134.933	139.93	51	254.873	127.436	109.945	36	179.91	89.955	82.4588	28	139.93	69.965	79.96
	71	354.823	177.411		66	329.835	164.918		56	279.86	139.93		42	209.895	104.948		32	159.92	79.96		36	179.91	89.955
	66	329.835	164.918		63	314.843	157.421		58	289.855	144.928		39	194.903	97.4513		31	154.923	77.4613		32	159.92	79.96
T3	68	339.83	169.915	169.082	67	334.833	167.416	164.918	51	254.873	127.436	132.434	42	209.895	104.948	96.6184	35	174.913	87.4563	89.955	38	189.905	94.9525	87.4563
	73	364.818	182.409		65	324.838	162.419		56	279.86	139.93		38	189.905	94.9525		37	184.908	92.4538		34	169.915	84.9575
	62	309.845	154.923		66	329.835	164.918		52	259.87	129.935		36	179.91	89.955		36	179.91	89.955		33	164.918	82.4588
T4	64	319.84	159.92	165.75	62	309.845	154.923	152.424	42	209.895	104.948	107.446	41	204.898	102.449	96.6184	32	159.92	79.96	82.4588	28	139.93	69.965	73.2967
	72	359.82	179.91		58	289.855	144.928		41	204.898	102.449		38	189.905	94.9525		31	154.923	77.4613		27	134.933	67.4663
	63	314.843	157.421		63	314.843	157.421		46	229.885	114.943		37	184.908	92.4538		36	179.91	89.955		33	164.918	82.4588
T5	72	359.82	179.91	171.581	66	329.835	164.918	164.918	51	254.873	127.436	117.441	41	204.898	102.449	104.948	39	194.903	97.4513	91.6209	32	159.92	79.96	79.96
	63	314.843	157.421		69	344.828	172.414		45	224.888	112.444		42	209.895	104.948		36	179.91	89.955		31	154.923	77.4613
	71	354.823	177.411		63	314.843	157.421		45	224.888	112.444		43	214.893	107.446		35	174.913	87.4563		33	164.918	82.4588
T6	68	339.83	169.915	169.915	69	344.828	172.414	167.416	45	224.888	112.444	111.611	41	204.898	102.449	105.78	38	189.905	94.9525	98.2842	37	184.908	92.4538	92.4538
	71	354.823	177.411		65	324.838	162.419		47	234.883	117.441		42	209.895	104.948		38	189.905	94.9525		36	179.91	89.955
	65	324.838	162.419		67	334.833	167.416		42	209.895	104.948		44	219.89	109.945		42	209.895	104.948		38	189.905	94.9525

## Sheet: ASV
ASV ID				T6_1	T6_2	T6_3	T6_4	T5_1	T5_2	T5_3	T5_4	T4_1	T4_2	T4_3	T4_4	T3_1	T3_2	T3_3	T3_4	T2_1	T2_2	T2_3	T2_4	T1_1	T1_2	T1_3	T1_4	CK_1	CK_2	CK_3	CK_4
9c93e4fa743f98dec8fd1936ab3ac153				631.812	893	594.5	743.75	860.5	736	855	866	199	242	220.5	231.25	347.344	286	297	291.5	640	483	561.5	522.25	385.125	234	435.5	334.75	0	0	0	0
b3460127e3cf3d54aa57380ece31a2f0				483	630	462	546	790	740	855	725	493	105	299	202	367.875	511	377	444	736	474	605	539.5	376.5	342	388	365	0	0	0	0
5eb8afcbb60c966bede67f8eab67db32				245.25	226	248	237	161.5	145	156	167	70	318	194	256	50.2812	529	268.5	398.75	2676	1041	1858.5	1449.75	53.375	41	57.5	49.25	0	0	0	0
a86d4eb5bcb4c341ada027800d16513f				189.625	47	210	128.5	790.5	414	665	916	530	410	470	440	718.75	424	563.5	493.75	251	242	246.5	244.25	733	676	752	714	12	55	10	23.6667
e5400356daabbc5a41f935af70513043				194.312	186	195.5	190.75	372	219	321	423	265	274	269.5	271.75	229.812	158	199.5	178.75	169	105	137	121	230.75	227	232	229.5	860	541	873	771
663d4360bb4c49bc6f9c08ae7a7e4e61				332.25	439	317	378	444.833	375	546	343.667	508	336	422	379	161	643	367	505	603	318	460.5	389.25	170	134	182	158	0	0	0	0
4503794b642e07c9b13d759c06f15d21				366.75	295	377	336	503	383	463	543	355	294	324.5	309.25	324.5	649	461	555	396	410	403	406.5	335	293	349	321	0	0	0	0
ea2cf36bcf2cac632df9cf32e75ee7a3				331.688	179	353.5	266.25	645	297	529	761	230	321	275.5	298.25	528.562	503	602.5	552.75	293	274	283.5	278.75	507.75	591	480	535.5	0	0	0	0
a09df1b646988c5204d0659d113e4f0f				371.062	256	387.5	321.75	408.5	644	366	451	159	230	194.5	212.25	469.875	437	329.5	383.25	260	336	298	317	451.5	525	427	476	0	0	0	0
e2d0566ca9e4c290f27c9e90d5d4772f				306.562	160	327.5	243.75	670.5	324	555	786	179	155	167	161	585.031	333	486.5	409.75	238	294	266	280	560.375	659	527.5	593.25	0	0	0	0
6621ec621365d2e452925f53b69d7fa8				294.812	276	297.5	286.75	495.5	572	566	425	384	262	323	292.5	265.031	543	338	440.5	329	321	325	323	273.375	240	284.5	262.25	0	0	0	0
73c49c550098ee912fa997b7ab3fd507				343.188	243	357.5	300.25	458	251	389	527	351	261	306	283.5	437.281	423	412.5	417.75	184	230	207	218.5	422.375	482	402.5	442.25	0	0	0	0
15ef7de3ec710be7b6f87393e2cc48c2				159.688	140	162.5	151.25	289	181	253	325	286	260	273	266.5	319.031	225	325.5	275.25	123	155	139	147	312.375	339	303.5	321.25	318	261	453	479
a4cf575b35df04c595626e8e8bfdce9b				130.312	31	144.5	87.75	160.5	84	135	186	488	259.279	373.639	316.459	687.062	309	524	416.5	197	150	173.5	161.75	628.75	862	551	706.5	0	0	0	0
768a2d7be0e9d4a348b57086e4e0d5ae				268.438	163	283.5	223.25	117.5	149	128	107	236	258.194	247.097	252.645	285.656	307	254.5	280.75	280	181	230.5	205.75	277.875	309	267.5	288.25	0	0	0	0
d97f1a0ab4edf202d1883eede3c277a0				0	0	0	0	0	0	0	0	0	0	0	0	0	0	0	0	0	0	0	0	0	0	0	0	1251	663	710	333.667
aded5be7430ecfde17622b396b4ca153				181.812	163	184.5	173.75	388	370	382	394	633	293	463	378	0	0	0	0	0	0	0	0	0	0	0	0	0	0	0	0
2be8aa73f4d6bee5630fc4012b20b351				184.062	83	198.5	140.75	134.5	131	112	157	177	239	208	223.5	332.938	206	296	251	139	153	146	149.5	319.25	374	301	337.5	0	0	0	0
a532e6507380ed1cb11af81e9ff1835b				35	24	34	35	12	21	21	14	7	12	9.5	10.75	0	0	0	0	0	0	0	0	0	0	0	0	1833	326	44	514
9185bba6cc798246acaa1a7efb5f5ec9				230.5	283	223	253	268	238	278	258	292	350	321	335.5	92.4375	293	168	230.5	145	168	156.5	162.25	98.25	75	106	90.5	0	0	0	0
2271d2d2ee605c93a4aced7179e3b026				158.938	78	170.5	124.25	127.625	161	116.5	138.75	124	243	183.5	213.25	281.594	239	291	265	151	111	131	121	278.125	292	273.5	282.75	0	0	0	0
595e5739041bf87d9fad50219cc2d9d2				115.938	84	120.5	102.25	154.5	180	146	163	181	267	224	245.5	246.875	232	271.5	251.75	145	125	135	130	234.5	284	218	251	0	0	0	0
50bd3ea15fa5949ea24feffb38698ca1				235.625	23	266	144.5	38.75	62	31	46.5	142	351	246.5	298.75	259.25	350	298.5	324.25	101	55	78	66.5	239	320	212	266	0	0	0	0
d8dbe7073325c7f3d7598f8f6198b252				151.375	70	163	116.5	131.25	162	121	141.5	138	192	165	178.5	250.25	243	211.5	227.25	132	108	120	114	251	248	252	250	0	0	0	0
696a74f0dbd50936f66803c671680039				159.688	70	172.5	121.25	165.75	237	142	189.5	110	375	242.5	308.75	209.844	267	260	263.5	115	75	95	85	207.125	218	203.5	210.75	0	0	0	0
d2032b2dc5c2e39ab084fc51b12912ba				147.75	34	164	99	124.125	165	110.5	137.75	152	124	138	131	201.781	351	277	314	106	90	98	94	197.375	215	191.5	203.25	0	0	0	0
12508d0c4b57373f7f77b809643dcf8d				140.125	92	147	119.5	224.375	290	202.5	246.25	151	127	139	133	206.281	192	145.5	168.75	116	181	148.5	164.75	200.375	224	192.5	208.25	0	0	0	0
9d5de002c8da80f155ec2b97a8421d26				146	41	161	101	68.375	74	66.5	70.25	446	227	336.5	281.75	87.8125	375	230	302.5	134	64	99	81.5	88.75	85	90	87.5	0	0	0	0
0c8fe84d7deb1a61a3a98b394e471e10				100.75	78	104	91	105.75	99	108	103.5	202	307	254.5	280.75	330.438	124	159.5	141.75	144	85	114.5	99.75	306.25	403	274	338.5	0	0	0	0
67eaa141c60992218ebd2ea8b595d8fb				162.875	246	151	198.5	220.875	243	213.5	228.25	100	258	179	218.5	125.938	127	118.5	122.75	214	148	181	164.5	130.25	113	136	124.5	0	0	0	0
5c2cb3c3773fae35d89d8b392736698c				96.25	42	104	73	109	121	105	113	142	196	169	182.5	218.531	227	252	239.5	128	81	104.5	92.75	216.375	225	213.5	219.25	0	0	0	0
753d5065b7a251a3b5ee2ed99da8456f				152.188	24	170.5	97.25	111.75	135	104	119.5	71	217.857	144.429	181.143	221.562	307	273	290	43	99	71	85	209.75	257	194	225.5	0	0	0	0
db2891c6e8604953945d6b5603ad0831				120.625	41	132	86.5	163.5	207	149	178	115	214.679	164.839	189.759	168.219	258	227	242.5	114	109	111.5	110.25	166.625	173	164.5	168.75	0	0	0	0
16ded9f564f5956c160e5a012551b9bc				109.562	124	107.5	115.75	215.125	235	208.5	221.75	171	211.5	191.25	201.375	110.875	196	148	172	164	161	162.5	161.75	116.5	94	124	109	0	0	0	0
86b48335f51ae4c9165f2948353f59ef				161.125	267	146	206.5	210.5	155	229	192	221	208.321	214.661	211.491	24.6562	124	73	98.5	306	134	220	177	28.875	12	34.5	23.25	0	0	0	0
2596af2890f18311e87226b52a8cc098				133.875	154	131	142.5	160	142	166	154	143	205.143	174.071	189.607	77.6875	260	149.5	204.75	219	132	175.5	153.75	84.25	58	93	75.5	0	0	0	0
cf7748a3725f570abada0c6ca7e05202				90.6875	22	100.5	61.25	114.125	161	98.5	129.75	49	201.964	125.482	163.723	256.125	91	191.5	141.25	178	93	135.5	114.25	244.5	291	229	260	0	0	0	0
899423ba1f94bcde79c07310354bbe58				163.25	39	181	110	71	104	60	82	78	198.786	138.393	168.589	175.781	219	261.5	240.25	68	69	68.5	68.75	168.375	198	158.5	178.25	0	0	0	0
91d54475fc1ea48e4eba2b729060ed01				130.125	138	129	133.5	126.25	166	113	139.5	166	195.607	180.804	188.205	208.531	137	132.5	134.75	110	106	108	107	203.375	224	196.5	210.25	0	0	0	0
74c0aa7746daffa6653f36543da55be5				0	0	0	0	0	0	0	0	0	0	0	0	0	0	0	0	0	0	0	0	0	0	0	0	339	313	149	275
f23d23d2e09b44cccfa48af518326e0d				126.188	61	135.5	98.25	113.625	159	98.5	128.75	132	127.292	129.646	128.469	146.781	206	187	196.5	106	111	108.5	109.75	148.375	142	150.5	146.25	0	0	0	0
4a2638ca5ee0f895c0b2d9479107b3f2				89.25	77	91	84	93.875	128	82.5	105.25	67	115.167	91.0833	103.125	258.219	110	180	145	113	125	119	122	247.625	290	233.5	261.75	0	0	0	0
fd436d1e3e7e3a443756d21e3e1f2aff				159.938	121	165.5	143.25	96.25	106	93	99.5	199	143.417	171.208	157.312	80.8125	225	146.5	185.75	106	129	117.5	123.25	84.75	69	90	79.5	0	0	0	0
0e0d5ec9d91d7225d21cc142935d895c				85.625	27	94	60.5	70.625	98	61.5	79.75	70	127.125	98.5625	112.844	250.344	151	173.5	162.25	100	158	129	143.5	231.125	308	205.5	256.75	0	0	0	0
face5684e5657a425f99a10671b38dc3				121.688	116	122.5	119.25	88.625	101	84.5	92.75	154	142.333	148.167	145.25	145.188	157	112	134.5	147	137	142	139.5	141.25	157	136	146.5	0	0	0	0
298fa403e5e221a67794ed482d6f310e				108.188	43	117.5	80.25	124.375	160	112.5	136.25	126	111.75	118.875	115.312	91.9375	254	170.5	212.25	96	73	84.5	78.75	96.25	79	102	90.5	0	0	0	0
761748aeacf3cb1792149985bce06e22				118.312	82	123.5	102.75	104.375	107	103.5	105.25	107	120.375	113.688	117.031	130.125	114	98	106	147	112	129.5	120.75	130.5	129	131	130	0	0	0	0
b28725ef31864ec97cde3b186f11e414				108.75	23	121	72	45.625	73	36.5	54.75	71	82.75	76.875	79.8125	190.375	168	208.5	188.25	79	44	61.5	52.75	182.5	214	172	193	0	0	0	0
83c877930c8f9b05875a9467266880bd				96	68	100	84	112.375	130	106.5	118.25	125	118.458	121.729	120.094	157.844	117	92	104.5	122	119	120.5	119.75	155.125	166	151.5	158.75	0	0	0	0
c45273f23da411bd39e5b95e4337802a				198.688	39	221.5	130.25	70.125	81	66.5	73.75	193	114.458	153.729	134.094	0	0	0	0	0	0	0	0	0	0	0	0	0	0	0	0
0970b7dde8b2e95ef3598d6130701cab				107.562	108	107.5	107.75	40.5	0	54	27	195	143	169	156	87.25	172	130.5	151.25	133	124	128.5	126.25	97	58	110	84	0	0	0	0
2409015b1098cd4aa6358c143362a83c				83.0625	52	87.5	69.75	101.75	134	91	112.5	120	123.417	121.708	122.562	119.062	184	151	167.5	93	129	111	120	120.75	114	123	118.5	0	0	0	0
5b677b64d22815f469821194cf996f54				64.5625	9	72.5	40.75	23.25	18	25	21.5	169	89	129	109	173.219	70	247.5	158.75	60	45	52.5	48.75	156.625	223	134.5	178.75	0	0	0	0
6f188034af01ba2df5d5f4a16b453706				0	0	0	0	19.5	0	26	13	10	12	11	11.5	0	0	0	0	0	0	0	0	0	0	0	0	0	0	0	0
15429b6ab1f1cdbcc76d39532e584ed6				21	9	5	4	2.5	4	5	3	3	5	5	0	0	0	0	0	0	0	0	0	0	0	0	0	408	130	666	659.333
01266d13939ff3615d44556389b20b60				105.688	121	103.5	112.25	109.75	130	103	116.5	144	129.75	136.875	133.312	74.875	139	106	122.5	137	121	129	125	80.5	58	88	73	0	0	0	0
7ba75106fd00425be4ae545f0b9d6b95				153.938	192	148.5	170.25	99.5	101	99	100	83	108.042	95.5208	101.781	131.094	87	71	79	112	129	120.5	124.75	123.125	155	112.5	133.75	0	0	0	0
4b222ffb54d26687a8191192a26d8748				109.125	89	112	100.5	119.5	163	105	134	68	105.542	86.7708	96.1562	123.156	81	98	89.5	88	143	115.5	129.25	122.875	124	122.5	123.25	0	0	0	0
4c05d1e8879c9204f36622ce0402d8ea				104.812	79	108.5	93.75	52.25	59	50	54.5	92	96.7917	94.3958	95.5938	137.844	92	151	121.5	98	87	92.5	89.75	135.125	146	131.5	138.75	0	0	0	0
7ed150706664e33e96f5998752058625				79	79	79	79	110.125	115	108.5	111.75	205	129.458	167.229	148.344	62.7188	164	105	134.5	138	87	112.5	99.75	65.625	54	69.5	61.75	0	0	0	0
723607c1446a9ba87c1605f0a6fef2f8				87.0625	126	81.5	103.75	185.125	154	195.5	174.75	101	109.083	105.042	107.062	52.3438	67	58.5	62.75	139	110	124.5	117.25	57.125	38	63.5	50.75	0	0	0	0
fcde6efdc833218ff27c8685ff129416				76.75	12	86	49	37	43	35	39	137	80.7917	108.896	94.8438	211.906	76	116.5	96.25	82	48	65	56.5	201.875	242	188.5	215.25	0	0	0	0
708d8dca150ab86d7713deda80aac992				18.6875	13	19.5	16.25	61.75	61	62	61.5	21	256.167	138.583	197.375	20.9375	96	48	72	595	179	387	283	25.25	8	31	19.5	0	0	0	0
e302086c6b48a0bea7220a7050ca1957				73.8125	13	82.5	47.75	14.375	23	11.5	17.25	77	86	81.5	83.75	228.125	96	171	133.5	82	72	77	74.5	204.5	299	173	236	0	0	0	0
07b6793a4b73f3c6a4855a2a1a210c2a				51.375	0	68.5	0	13.125	21	10.5	15.75	93	78.2083	85.6042	81.9062	115.375	183	171	177	56	45	50.5	47.75	104.5	148	90	119	29	20	38	38
1a767734eeabf335e9024dd77b859f4f				92.875	141	86	113.5	176.875	178	176.5	177.25	79	123.583	101.292	112.438	39.9062	47	33	40	222	104	163	133.5	41.875	34	44.5	39.25	0	0	0	0
6df25e0d3100939805ba703cb51188f4				98.8125	80	101.5	90.75	155.375	191	143.5	167.25	108	100.333	104.167	102.25	62.8438	81	66	73.5	95	113	104	108.5	66.125	53	70.5	61.75	0	0	0	0
4ca936a1e23cfbd3105a8924881fa791				121	65	129	97	69.75	93	62	77.5	90	94.375	92.1875	93.2812	79.75	213	138.5	175.75	56	90	73	81.5	85	64	92	78	0	0	0	0
96ae47fbb8dbe7783245f6659f2eda51				127.938	68	136.5	102.25	63	78	58	68	97	91.875	94.4375	93.1562	115.5	70	94.5	82.25	84	100	92	96	111	129	105	117	0	0	0	0
c9a693f2faa8ffb8ec8c0148f246ea44				78.25	87	77	82	98.125	118	91.5	104.75	65	82.6667	73.8333	78.25	180.062	126	88	107	90	74	82	78	172.75	202	163	182.5	0	0	0	0
91714847dcb9ad57e3faa5d195821b3d				95.375	70	99	84.5	59.5	61	59	60	116	87.5	101.75	94.625	107.781	172	147	159.5	41	79	60	69.5	100.375	130	90.5	110.25	0	0	0	0
a36bdbf5119d388084c41590a06af794				98.6875	9	111.5	60.25	33.625	46	29.5	37.75	91	80.2917	85.6458	82.9688	120.031	212	152	182	82	29	55.5	42.25	119.375	122	118.5	120.25	0	0	0	0
64e13d94b9b2a18904f2572962bbf403				64.4375	36	68.5	52.25	48.125	50	47.5	48.75	147	68.1667	107.583	87.875	149.125	78	165.5	121.75	57	18	37.5	27.75	134.5	193	115	154	0	0	0	0
a3973184c26a141efe926cea3190bdcc				50.5	26	54	40	25.125	33	22.5	27.75	135	94.9167	114.958	104.938	110.188	185	149	167	77	59	68	63.5	103.25	131	94	112.5	12	29	51	69.6667
627d414e283f547a96a0c9b2247ff616				97.125	70	101	85.5	76.75	94	71	82.5	115	88.1667	101.583	94.875	68.1875	126	119	122.5	74	72	73	72.5	70.25	62	73	67.5	0	0	0	0
0be02f2ba2b8904bda67b21978b3f6c0				0	0	0	0	0	0	0	0	12	9	10.5	9.75	0	0	0	0	0	0	0	0	0	0	0	0	425	200	350	250
278b83eb54fc3cebc050f20bb41c1c65				79.625	112	75	93.5	97.5	81	103	92	0	0	0	0	78.0312	125	101	113	134	116	125	120.5	80.375	71	83.5	77.25	0	0	0	0
dfaf60fb1b452b3cd122ad75989baf7c				90.8125	72	93.5	82.75	80.375	77	81.5	79.25	111	103.583	107.292	105.438	57.3438	119	88.5	103.75	136	75	105.5	90.25	59.125	52	61.5	56.75	0	0	0	0
2d2576a151b6f77092682eaf8020c007				85.625	97	84	90.5	85.125	99	80.5	89.75	193	107.292	150.146	128.719	35.1562	130	87.5	108.75	99	75	87	81	40.875	18	48.5	33.25	0	0	0	0
36d4e7411c1624598736b2b573337735				64.125	114	57	85.5	165.625	145	172.5	158.75	46	69.9167	57.9583	63.9375	92.9375	37	51.5	44.25	93	74	83.5	78.75	94.25	89	96	92.5	0	0	0	0
bd6c454d29f11db3d6be60ef1a4204be				106.562	72	111.5	91.75	44	38	46	42	117	80.0833	98.5417	89.3125	86.1875	131	110.5	120.75	68	55	61.5	58.25	82.25	98	77	87.5	23	28	32	36.6667
06b70f815cad9eb8c328187867f7898e				71.125	37	76	56.5	85	106	78	92	43	73.0833	58.0417	65.5625	112.438	100	116.5	108.25	69	74	71.5	72.75	112.25	113	112	112.5	0	0	0	0
d1c8fa6b1e160af078cdb4e4bb2bb4cb				90.125	35	98	66.5	53.5	55	53	54	118	101.167	109.583	105.375	58.25	230	115	172.5	105	59	82	70.5	62	47	67	57	0	0	0	0
6e1da005b767ea4c934387796fb51cf9				39.375	49	38	43.5	39	0	52	26	20	122.292	71.1458	96.7188	146.625	19	25.5	22.25	12	298	155	226.5	166.5	87	193	140	0	0	0	0
1d9b77640af5589be74ab097fa1a80d3				0	0	0	0	0	0	0	0	0	0	0	0	0	0	0	0	0	0	0	0	0	0	0	0	335	198	412	392
1079828a002b1b36915dd24b20892960				73.875	73	74	73.5	90.125	95	88.5	91.75	66	65.75	65.875	65.8125	74.4062	74	82	78	39	81	60	70.5	74.875	73	75.5	74.25	14	54	44	67.3333
4f0a37a460de1f45dba350769f90d7e6				48.0625	45	48.5	46.75	77.625	105	68.5	86.75	90	59.125	74.5625	66.8438	145.75	38	122	80	49	44	46.5	45.25	142	157	137	147	0	0	0	0
8f6bdaaf66bb53a40fae4f864cdfd348				0	0	0	0	0	0	0	0	0	0	0	0	0	0	0	0	0	0	0	0	0	0	0	0	186	159	571	690.333
d7def889a34bb066427b8a1b9913a7af				55.75	26	60	43	63.625	88	55.5	71.75	79	55	67	61	99.875	88	113	100.5	103	73	88	80.5	99.5	101	99	100	0	0	0	0
15ea8ba0f77466924fe62206fbdf9233				0	0	0	0	0	0	0	0	0	0	0	0	0	0	0	0	0	0	0	0	0	0	0	0	352	193	364	315
41edbcb4ec4a57c470810fb4b9ac9131				74.5	71	75	73	68.5	88	62	75	129	188	158.5	173.25	98.9375	76	63	69.5	62	72	67	69.5	100.25	95	102	98.5	14	18	23	27.3333
8a4ab4634d1782bff27595f7c82824fa				74.0625	78	73.5	75.75	112.5	123	109	116	37	21	29	25	43.125	59	66	62.5	98	153	125.5	139.25	49.5	24	58	41	0	0	0	0
8ac02588b7866601fa08a28466750c5b				70.625	89	68	78.5	84.875	104	78.5	91.25	135	211	173	192	59.0625	129	91	110	67	80	73.5	76.75	63.75	45	70	57.5	0	0	0	0
263df2316a630bbfb242d6b846d88643				109.375	70	115	92.5	47.375	47	47.5	47.25	72	163	117.5	140.25	79.2188	116	93	104.5	60	84	72	78	80.625	75	82.5	78.75	0	0	0	0
cabc678ef2748867efac7b541547b511				91.25	114	88	101	58.875	72	54.5	63.25	87	69	78	73.5	96.9688	98	76.5	87.25	66	83	74.5	78.75	97.625	95	98.5	96.75	0	0	4	5.33333
505ca7d85f6f6e856a4441880924c69e				60.4375	39	63.5	51.25	61.75	73	58	65.5	92	113	102.5	107.75	106.406	111	106	108.5	73	50	61.5	55.75	103.875	114	100.5	107.25	0	0	0	0
f9e96b19aa2c1643e88ac3c9a7ffb685				64.6875	45	67.5	56.25	93	111	87	99	68	55	61.5	58.25	39.4688	207	127	167	49	85	67	76	44.625	24	51.5	37.75	0	0	0	0
45814ea29aa992cb0262f6de0245f267				88.625	37	96	66.5	71.25	114	57	85.5	71	86	78.5	82.25	76.0625	103	88	95.5	90	58	74	66	77.75	71	80	75.5	0	6	0	2
1e5d7760e297ac1d4d6e578434610bf2				57.8125	11	64.5	37.75	22.375	28	20.5	24.25	135	220.5	177.75	199.125	99.375	143	141.5	142.25	65	21	43	32	97.5	105	95	100	0	0	0	0

## Sheet: PCA
Group	Sample	PCA1-55.26%	PCA2-12.82%	PCA3-11.57%	PCA4-6.9%	PCA5-5.39%	PCA6-2.05%	PCA7-1.55%	PCA8-1.49%	PCA9-1.05%	PCA10-0.54%	PCA11-0.46%	PCA12-0.38%	PCA13-0.22%	PCA14-0.1%	PCA15-0.09%	PCA16-0.08%	PCA17-0.04%	PCA18-0%	PCA19-0%	PCA20-0%	PCA21-0%	PCA22-0%	PCA23-0%	PCA24-0%	PCA25-0%	PCA26-0%	PCA27-0%	PCA28-0%
T6	T6_1	0.228502	0.0982684	0.0498072	0.171154	0.0854271	0.237018	0.135675	0.235275	0.112328	0.0151203	0.144364	0.3305	0.0595466	0.00408519	0.032816	0.0435709	0.0741504	0.0683309	0.737954	0.00887594	0	0	0.11286	0	0.228262	0	0	0
T6	T6_2	0.178582	0.232286	0.0983776	0.29597	0.134799	0.00624187	0.123226	0.207641	0.223245	-0.0530636	-0.0433144	-0.635495	-0.14095	-0.0194256	-0.0315639	-0.0559536	-0.207604	0.462953	-0.0136056	0.000110122	-1.45181e-12	-4.15535e-13	1.13186e-12	-1.53653e-12	-2.87451e-13	1.06502e-12	5.42544e-13	-7.01409e-13
T6	T6_3	0.230807	0.0714117	0.0367111	0.144213	0.0739691	0.27096	0.13822	0.227914	0.0887197	0.00731927	0.175366	0.48825	0.0901831	0.0458993	0.0350382	0.0414746	0.120193	0.329686	-0.56544	-0.00659596	-6.91828e-13	-1.60706e-13	-0.0845428	-7.20433e-13	-0.170989	5.69328e-13	2.4602e-13	-3.27642e-13
T6	T6_4	0.212338	0.168525	0.0754766	0.240062	0.11257	0.128529	0.145993	0.225491	0.169974	-0.0207637	0.0563721	-0.136002	-0.0316134	0.0195645	0.00265151	-0.00350589	-0.0656686	-0.819711	-0.169232	-0.0025411	2.49992e-12	7.21297e-13	-0.0298994	2.64329e-12	-0.0604721	-1.84714e-12	-9.267e-13	1.19747e-12
T5	T5_1	0.224664	0.0176718	0.138791	0.185815	0.115781	-0.187634	-0.137103	-0.205272	-0.226182	0.0196499	0.235148	0.00192571	-0.0113684	-0.0460287	0.0576927	-0.0977201	0.0505835	-0.00215156	-0.0306327	0.810444	-1.08772e-08	-4.06056e-09	0.0265508	-1.16513e-08	0.0536996	6.7587e-09	4.2065e-09	-5.14984e-09
T5	T5_2	0.211157	0.0803422	0.0808004	0.258837	0.126684	-0.0741821	-0.0347542	-0.095424	-0.225277	0.00899841	-0.776782	0.267959	-0.216181	0.0666348	-0.187275	0.127893	-0.122226	0.0014367	0.000464438	1.83574e-05	-2.47794e-13	-8.93064e-14	1.64362e-13	-2.74093e-13	5.12056e-14	1.59847e-13	9.41398e-14	-1.17528e-13
T5	T5_3	0.221901	0.0587505	0.133564	0.225362	0.0980949	-0.150472	-0.136149	-0.213258	-0.138926	0.0188776	0.0653298	-0.144778	-0.0794192	-0.0679808	0.113263	-0.0926046	0.743505	-0.00228118	0.0123195	-0.389101	5.22222e-09	1.94949e-09	-0.0127438	5.59393e-09	-0.0257746	-3.24491e-09	-2.01959e-09	2.47249e-09
T5	T5_4	0.222351	-0.0197535	0.141976	0.146106	0.12953	-0.216259	-0.130728	-0.1971	-0.300329	0.0301288	0.38381	0.133853	0.0508065	-0.0278341	0.00657527	-0.0987305	-0.577449	0.00137108	0.0173468	-0.430048	5.77177e-09	2.15467e-09	-0.0140908	6.18256e-09	-0.0284989	-3.58639e-09	-2.23209e-09	2.73267e-09
T4	T4_1	0.181936	-0.0806728	0.0226773	0.194375	-0.377608	-0.102667	-0.20177	-0.337371	0.589437	-0.00337074	-0.0236413	0.0942016	0.0743601	0.0158771	-0.0304159	0.0603712	-0.0633849	8.92621e-05	-0.00192411	-0.000449422	0.0141356	0.165203	-0.251803	0.237341	0.130685	0.193237	-0.115227	0.168109
T4	T4_2	0.190261	-0.0397846	-0.0500386	-0.049495	-0.432811	-0.123258	0.264925	0.326681	-0.429041	0.0201413	0.000105444	-0.0835641	-0.0107492	-0.0246816	-0.00806497	-0.044863	0.0404126	0.0056869	0.131296	0.0331608	0.0133678	0.15623	-0.409868	0.22445	-0.223765	0.182741	-0.108969	0.158978
T4	T4_3	0.20499	-0.069201	-0.0102142	0.0959571	-0.44399	-0.123447	0.00387618	-0.0490428	0.155316	0.00861101	-0.0146764	0.0175686	0.0407259	-0.00445755	-0.0223442	0.0163009	-0.0193838	0.00526232	0.139238	0.0352414	-0.0205928	-0.240669	0.190452	-0.345759	-0.547106	-0.281508	0.167864	-0.244901
T4	T4_4	0.204049	-0.0564211	-0.0315062	0.025098	-0.452111	-0.12712	0.139143	0.138798	-0.137361	0.010107	-0.00697326	-0.0336179	0.0156999	-0.00313079	-0.0177215	-0.018724	0.00991028	-0.00709574	-0.260103	-0.0659259	-0.00438044	-0.0511944	0.415695	-0.0735491	0.642435	-0.0598816	0.0357075	-0.0520948
T3	T3_1	0.202198	-0.273247	0.0154137	-0.163227	0.152184	-0.0996781	0.0653758	0.0545997	0.09393	-0.00134301	-0.0620505	-0.0202095	0.00717063	-0.00320711	0.0833437	-0.0257393	-0.000992025	0.00049635	-0.000208981	-2.93927e-06	-0.32771	0.498701	0.0474685	0.0885783	-0.02347	0.0707026	0.635638	-0.143822
T3	T3_2	0.216664	0.0405565	-0.0391563	-0.106849	-0.124491	0.537921	-0.215634	-0.158399	-0.14452	-0.0177728	-0.196758	-0.130512	0.150428	-0.0349578	0.44429	-0.237976	-0.107229	-0.00201294	-0.000662366	-5.47029e-05	0.0850138	-0.199782	-0.0621587	0.242537	0.0307333	-0.181788	0.211746	0.0838608
T3	T3_3	0.222141	-0.164163	-0.013133	-0.177781	3.08366e-05	0.271848	-0.123897	-0.0758064	-0.0613812	0.00147818	0.225157	-0.118451	-0.300438	0.0442804	-0.623036	0.296308	0.0629206	-0.00335645	0.00133859	6.45709e-05	0.0759687	-0.178526	-0.0555453	0.216732	0.0274634	-0.162447	0.189217	0.0749384
T3	T3_4	0.228142	-0.0583258	-0.0279659	-0.146014	-0.0683947	0.429086	-0.179333	-0.124267	-0.109557	-0.00904055	0.0024413	-0.129884	-0.0648676	0.00253398	-0.0617971	0.0147301	-0.0280267	-0.00275432	0.000293331	1.63317e-06	-0.154707	0.363561	0.113116	-0.441366	-0.055928	0.330816	-0.385333	-0.152609
T2	T2_1	0.124996	0.373396	-0.0170926	-0.337256	-0.0512488	-0.136308	-0.000229678	-0.0380188	0.0896134	0.0200904	0.077802	0.103993	-0.487726	0.0663742	0.286657	0.132337	-0.0368386	-4.7154e-05	-0.000891214	2.51796e-07	-0.320962	-0.0714626	-0.152607	-0.249055	0.0754536	-0.140455	0.0333744	0.345925
T2	T2_2	0.182818	0.302177	-0.00735634	-0.23542	0.0916877	-0.0977026	-0.00817935	-0.0293221	0.0137428	-0.0161394	-0.107647	-0.0474404	0.610776	-0.0756795	-0.376232	-0.138704	0.0540094	0.000823327	0.000964697	6.72291e-06	-0.0657453	-0.0382186	0.0161372	-0.219691	-0.00797875	0.0387786	0.115522	0.418235
T2	T2_3	0.146843	0.359457	-0.014352	-0.312489	-0.00610369	-0.127127	-0.00281626	-0.0361304	0.0671853	0.00882218	0.0195079	0.0573863	-0.143083	0.0218877	0.0784949	0.0475958	-0.00825004	0.000234296	-0.000310596	2.36671e-06	0.586585	0.0942885	0.351897	0.195396	-0.173989	0.360725	0.106391	-0.0972207
T2	T2_4	0.163046	0.341176	-0.0117449	-0.285722	0.0328062	-0.117007	-0.00499008	-0.0338739	0.0467304	-0.00101765	-0.0309386	0.0163214	0.15565	-0.0167328	-0.1018	-0.0260745	0.0164668	0.000472098	0.000193899	4.13394e-06	-0.208514	0.0127204	-0.218027	0.261288	0.1078	-0.260681	-0.250935	-0.646591
T1	T1_1	0.207953	-0.258368	0.021513	-0.144025	0.156269	-0.107385	0.0563521	0.043885	0.0540275	-0.00839892	-0.0550698	-0.0662874	0.104378	0.0617044	0.154898	0.197968	-0.0011534	0.0033328	-0.00111117	5.45096e-05	0.386788	0.37304	0.0155976	-0.0688672	-0.00771196	-0.572668	-0.285628	0.189959
T1	T1_2	0.182689	-0.305476	-0.000713727	-0.209156	0.138137	-0.0774649	0.0872186	0.0810621	0.194982	0.0169365	-0.0786853	0.0994243	-0.244401	-0.171015	-0.103624	-0.603728	-0.000551963	-0.00685095	0.00212915	-0.000151396	-0.14254	-0.176844	0.238043	0.200131	-0.117696	0.00645211	-0.300865	0.137633
T1	T1_3	0.214407	-0.234894	0.0300494	-0.115344	0.160777	-0.117488	0.0429708	0.0281927	-0.0034795	-0.0184147	-0.0446203	-0.131597	0.242458	0.153978	0.255873	0.5161	-0.00137427	0.00735947	-0.0023915	0.000136129	-0.266608	-0.384827	0.184728	0.189137	-0.0913354	0.273072	-0.18644	0.0395828
T1	T1_4	0.200155	-0.277708	0.0134532	-0.16918	0.150724	-0.0971182	0.0681853	0.0579593	0.106555	0.000907876	-0.064212	-0.00549856	-0.0238274	-0.0238983	0.0604454	-0.0970331	-0.000939553	-0.000408453	7.8864e-05	-2.12426e-05	0.344891	-0.317725	-0.479311	-0.403204	0.236987	0.225151	0.128956	-0.220094
CK	CK_1	-0.0752032	0.00114773	0.444921	-0.0844647	-0.0460127	0.165663	0.59414	-0.399488	0.00783869	0.299177	-0.0235091	-0.0246693	0.00698899	-0.376208	0.00973951	0.117734	-0.025488	0.0039707	-0.012446	0.00342724	-4.60897e-11	-1.7204e-11	3.12642e-11	-4.94102e-11	9.23607e-12	2.86748e-11	1.78102e-11	-2.18011e-11
CK	CK_2	-0.0707611	-0.0190428	0.496679	-0.10111	-0.0828104	0.0451117	0.175801	-0.117108	-0.0218197	-0.648123	0.0117634	0.019088	0.00266055	0.48805	-0.0362366	-0.149093	0.0282873	0.00292647	0.0246435	-0.00179307	2.40728e-11	8.98599e-12	-1.63717e-11	2.58683e-11	-4.7752e-12	-1.50276e-11	-9.27788e-12	1.13518e-11
CK	CK_3	-0.0712506	-0.0161842	0.478527	-0.0955626	-0.0858858	-0.0325316	-0.413838	0.355985	0.0207644	-0.262207	-0.0535476	0.0560628	-0.00841264	-0.586287	0.0305295	0.171554	-0.015849	-0.00922712	-0.0204455	-0.00219698	2.96101e-11	1.1052e-11	-2.00171e-11	3.16455e-11	-6.01148e-12	-1.83399e-11	-1.14784e-11	1.40585e-11
CK	CK_4	-0.0776612	-0.0146876	0.484042	-0.0927994	-0.0720117	0.000273502	-0.263161	0.232939	0.0347085	0.643414	-0.0335373	-0.0366383	0.0356635	0.435186	-0.0290082	-0.11293	0.0145366	0.00399382	0.00254324	0.00183152	-2.46524e-11	-9.20147e-12	1.66993e-11	-2.6396e-11	4.96464e-12	1.53096e-11	9.536e-12	-1.1676e-11

## Sheet: KO_pred_metagenome_unstrat_desc
function	description	T6_1	T6_2	T5_1	T5_2	T4_1	T4_2	T3_1	T3_2	T2_1	T2_2	T1_1	T1_2	CK_1	CK_2
K00001	E1.1.1.1, adh; alcohol dehydrogenase [EC:1.1.1.1]	35931.3	35973.9	39318.6	29758.3	32674.7	35048.6	28959.3	33194.4	32473.2	32477	31526.9	45741.7	33663	37267
K00002	AKR1A1, adh; alcohol dehydrogenase (NADP+) [EC:1.1.1.2]	0	0	0	0	0	0	2	1.5	0	0	0	2	0.2	6
K00003	E1.1.1.3; homoserine dehydrogenase [EC:1.1.1.3]	55477.2	51627.8	43556.3	49867.4	56519.3	56354.9	52668.8	52819.1	54897.9	50850	48832.5	41037.4	54387.2	40600.3
K00004	BDH, butB; (R,R)-butanediol dehydrogenase / meso-butanediol dehydrogenase / diacetyl reductase [EC:1.1.1.4 1.1.1.- 1.1.1.303]	5378.81	4612.17	656.15	2363.94	4665.92	3192.47	2727.65	3740.33	3193	2775.89	3802.66	580.07	4515.74	641.37
K00005	gldA; glycerol dehydrogenase [EC:1.1.1.6]	693	814.66	818.6	424.03	5403.41	491.92	1690.17	2237.61	862.69	558.88	1080.35	595.84	1233.94	991.14
K00006	GPD1; glycerol-3-phosphate dehydrogenase (NAD+) [EC:1.1.1.8]	1353	714	29	919	1045	581	641	868	844	556	929	93	877	82
K00007	dalD; D-arabinitol 4-dehydrogenase [EC:1.1.1.11]	53	206	332.5	83.67	219.8	103.5	69	44.14	111.6	114.67	117.29	378.41	109.25	190.04
K00008	SORD, gutB; L-iditol 2-dehydrogenase [EC:1.1.1.14]	32491.6	27982.2	21788.4	26836.5	34684.8	28370.8	26673.4	30564.1	29418	24384.8	27547.6	25576.7	29740.4	19663.1
K00009	mtlD; mannitol-1-phosphate 5-dehydrogenase [EC:1.1.1.17]	3622.17	2196.69	263.55	1423.56	2849.02	1823.01	1833.11	2016.63	1916.52	1908.93	2516.66	297.66	2958.05	327.5
K00010	iolG; myo-inositol 2-dehydrogenase / D-chiro-inositol 1-dehydrogenase [EC:1.1.1.18 1.1.1.369]	18479.1	16038.3	4694.65	10513.5	16546.3	12921.5	11790.9	14812.8	14198.6	11563.4	13585.1	5722.93	18163.4	4994.16
K00011	AKR1B; aldehyde reductase [EC:1.1.1.21]	637	711	4181	2647	967	1730	1774	459	1825	1684.67	438	5931	493	2925.17
K00012	UGDH, ugd; UDPglucose 6-dehydrogenase [EC:1.1.1.22]	58648.7	56339.1	51486.3	53855.5	59583.6	60009.3	55585.8	58111.2	57957.1	53410.9	52414.2	49100.9	58260	46464.6
K00013	hisD; histidinol dehydrogenase [EC:1.1.1.23]	56721.9	52532.8	44315.8	51981.3	57570.8	57681.9	54155.2	54766	56521.2	51801	50304.5	42089.3	55504.7	41595
K00014	aroE; shikimate dehydrogenase [EC:1.1.1.25]	60516.8	56225.2	42617.7	51416.1	63472.7	58057	54567.4	55631.1	56316.6	50584.1	51228.9	38374.3	60822.6	34745.5
K00015	gyaR, GOR1; glyoxylate reductase [EC:1.1.1.26]	17177.5	15819.5	21090.2	15420.3	15603.6	20479.5	16326.1	18847.6	16269.5	16161.6	16370.2	19110.7	16524.2	18975.7
K00016	LDH, ldh; L-lactate dehydrogenase [EC:1.1.1.27]	9585.26	7477.49	6473.62	5317.24	7034.18	7292.85	6120.66	8421.49	7929	7619.54	8182.42	7621.05	8029.24	9239.55
K00018	hprA; glycerate dehydrogenase [EC:1.1.1.29]	1238.58	1504.1	1956.56	1605.69	1214.45	1983.87	1236.87	1208.48	922.03	1378.36	1816.38	1889.39	987.41	1730.96
K00019	E1.1.1.30, bdh; 3-hydroxybutyrate dehydrogenase [EC:1.1.1.30]	21268	21008.2	30876.7	20344.2	21310.5	21069.8	19433.1	18924.1	20388.1	18241.7	18688.5	26852	22122	21113.5
K00020	mmsB, HIBADH; 3-hydroxyisobutyrate dehydrogenase [EC:1.1.1.31]	58617.5	55585.3	63538.6	50967	60123.6	58491.3	52563.2	53856.4	52814.8	52004.2	51286.9	58667.1	57706.3	47935.5
K00021	HMGCR; hydroxymethylglutaryl-CoA reductase (NADPH) [EC:1.1.1.34]	417.5	486	32	446.1	575.67	423.69	521.67	523	801.5	315	390	35.5	480	11
K00023	phbB; acetoacetyl-CoA reductase [EC:1.1.1.36]	7419	8200.28	17291.4	9396.1	8875.75	9500.67	8361.49	7674.94	6888.99	7743.34	7590.07	14834.1	7250.04	11339.9
K00024	mdh; malate dehydrogenase [EC:1.1.1.37]	51176.1	49542	43717.7	49721.1	53277.5	54894.8	50833.1	50759.9	52746.2	49280.8	46554.4	41641.1	50934.8	40948.4
K00025	MDH1; malate dehydrogenase [EC:1.1.1.37]	60	106	23	110	66	64	54	38	80	53	71	0	23	0
K00027	ME2, sfcA, maeA; malate dehydrogenase (oxaloacetate-decarboxylating) [EC:1.1.1.38]	49140.3	46991.1	19192.4	39602.8	52461.6	42483.8	42937.9	44386.5	48792.7	40410.5	38260.7	22016.8	51580.5	19317
K00028	E1.1.1.39; malate dehydrogenase (decarboxylating) [EC:1.1.1.39]	0	5	2	0	0	0	0	0	0	3	0	0	3	0
K00029	E1.1.1.40, maeB; malate dehydrogenase (oxaloacetate-decarboxylating)(NADP+) [EC:1.1.1.40]	11653.2	14495	30346.6	15084.6	12069.3	16229.6	13608.9	12437.1	11179.1	13139.2	13833.6	25145.5	11653	20098.9
K00030	IDH3; isocitrate dehydrogenase (NAD+) [EC:1.1.1.41]	13193.9	10653.1	15682.4	11926.8	8995.27	13485.5	10331.1	11207.5	13058.6	12064.6	12281.5	18712.1	9224.73	19129.1
K00031	IDH1, IDH2, icd; isocitrate dehydrogenase [EC:1.1.1.42]	49509.5	45284.5	47376.8	43777.2	48732.9	48064.3	43603	46489.9	45542.2	42602.7	44498.4	43422.4	45452.3	41664.1
K00032	E1.1.1.43; phosphogluconate 2-dehydrogenase [EC:1.1.1.43]	5.2	42.2	190.8	29	13.7	309.6	15.7	0	0	6	6.2	100.33	17.8	84.79
K00033	PGD, gnd, gntZ; 6-phosphogluconate dehydrogenase [EC:1.1.1.44 1.1.1.343]	59466	56460.2	50197.4	52083.5	60299.4	58956.9	55241.1	55823.4	59531	54099.8	49592	50798.4	58421.8	44600
K00034	gdh; glucose 1-dehydrogenase [EC:1.1.1.47]	4089.96	4550.8	7943.65	6268.06	8960.53	6755.91	6786.14	5620.35	6332.94	5764.78	3746.76	9970.65	4418.37	6229.28
K00035	gal; D-galactose 1-dehydrogenase [EC:1.1.1.48]	978	1553	5463.5	1525.5	1403.72	1946.5	1708.5	1322.83	1195.5	1774.17	1350	3956	1391	2938.5
K00036	G6PD, zwf; glucose-6-phosphate 1-dehydrogenase [EC:1.1.1.49 1.1.1.363]	65402.6	63548.3	45867.2	56538.8	69212.9	63955.4	60078	61417.1	67046.6	57562.9	55235.7	45110.9	66761.3	41220.2
K00038	E1.1.1.53; 3alpha(or 20beta)-hydroxysteroid dehydrogenase [EC:1.1.1.53]	6984.82	9092.67	2835.17	4488.67	8200.92	6487.42	5860.04	8286.47	7046.85	5896.53	5393.37	3178.33	8660.81	2934.17
K00039	rbtD; ribitol 2-dehydrogenase [EC:1.1.1.56]	243.5	482.5	492.5	422	412	498.5	292.5	374.83	313.6	550.5	293.11	673.83	325.38	473.17
K00040	uxuB; fructuronate reductase [EC:1.1.1.57]	8557.33	6791.8	5178.32	5716.1	9153.74	5807	6108.19	7014.76	7336.36	5619.77	6322.01	3703.66	8340.96	3149.26
K00041	uxaB; tagaturonate reductase [EC:1.1.1.58]	273.56	603.36	820.27	449.39	527.29	501.19	660.84	427.52	365.95	536.6	709.3	750.02	453.12	656.52
K00042	garR, glxR; 2-hydroxy-3-oxopropionate reductase [EC:1.1.1.60]	21669.5	19915.9	16237.4	17355.3	21423.7	19832.5	18034.7	16833.3	18173.7	17384.9	17118.6	16620	22134.6	13891.9
K00043	gbd; 4-hydroxybutyrate dehydrogenase [EC:1.1.1.61]	76	15	5	95	41	36	12	45	41	5	42	3	31	25.17
K00045	E1.1.1.67, mtlK; mannitol 2-dehydrogenase [EC:1.1.1.67]	8870.72	7970.4	411.3	7476.25	10708.3	6886.79	8318.7	7717.33	10838.6	6482.94	6590.27	479.5	9058.5	610.45
K00046	idnO; gluconate 5-dehydrogenase [EC:1.1.1.69]	16051.6	16763.3	26413.1	13677.9	14326.8	18060	14394.7	16203.2	15323.8	16763	13997.8	23203.9	13990.6	21622.7
K00048	fucO; lactaldehyde reductase [EC:1.1.1.77]	220.05	258.28	568.77	241.25	347.09	222.44	224.01	305.09	244.94	231.51	371.94	562.88	400.54	631.98
K00050	ttuD; hydroxypyruvate reductase [EC:1.1.1.81]	17354.6	17021.5	28007.7	18323.8	15172.6	20326	16458.4	17733.9	16213.5	16623.4	17524.6	26888.9	15630.5	23646.7
K00051	E1.1.1.82; malate dehydrogenase (NADP+) [EC:1.1.1.82]	12	31	148	109	4	42	18	6	10	13	24	88	7	214
K00052	leuB, IMDH; 3-isopropylmalate dehydrogenase [EC:1.1.1.85]	57960.9	54622.9	47756.9	54357.1	59493.4	60410.6	56277.7	56262.2	58870.7	54418.5	51367.6	45786.9	57371.6	44054.2
K00053	ilvC; ketol-acid reductoisomerase [EC:1.1.1.86]	53391.1	49226.4	43383.1	49492.9	55176.3	54866.8	52045.2	52549.9	53969.5	49680	47054.8	41379.2	53101.6	40448.6
K00054	mvaA; hydroxymethylglutaryl-CoA reductase [EC:1.1.1.88]	3560.7	4227.39	2116.95	2862.98	3415.17	4051.51	2785.33	3605.32	2820.77	2981.14	3960.91	1950.45	3332.49	2459.95
K00055	E1.1.1.90; aryl-alcohol dehydrogenase [EC:1.1.1.90]	2454.41	3597.02	2322.75	2016.92	2896.9	3084.24	3006.88	3190.04	3296.85	2865.12	1829.67	2429.75	3018.59	2449.25
K00057	gpsA; glycerol-3-phosphate dehydrogenase (NAD(P)+) [EC:1.1.1.94]	55003.8	53360.7	46075.3	52668.3	57057.6	56899	52492.8	52294.7	54968.9	50891.4	50107	43144.8	53909.4	43227.1
K00058	serA, PHGDH; D-3-phosphoglycerate dehydrogenase / 2-oxoglutarate reductase [EC:1.1.1.95 1.1.1.399]	97865.8	96035.3	100467	88604	94407.6	101580	89660.2	94024.7	97701.9	91498.2	86274.7	100904	94201.7	91396.7
K00059	fabG; 3-oxoacyl-[acyl-carrier protein] reductase [EC:1.1.1.100]	323253	307891	306766	294515	320846	326048	295879	310163	322629	288009	280289	300014	315587	262989
K00060	tdh; threonine 3-dehydrogenase [EC:1.1.1.103]	11385.8	11354.4	9058.49	10120.8	10154.7	11326.2	9827.89	10089.2	10480.4	10586.4	9385.97	11417.2	10729.6	7742.12
K00064	E1.1.1.122; D-threo-aldose 1-dehydrogenase [EC:1.1.1.122]	8354.25	9395.31	7726.38	5789.69	8548.57	7851.29	6382.6	7962.91	6237.1	6656.11	6516.18	6102.62	9387.5	5206.45
K00065	kduD; 2-dehydro-3-deoxy-D-gluconate 5-dehydrogenase [EC:1.1.1.127]	7481.13	9088.18	16666.1	8241.66	8565.02	9805.33	8133.02	8760.03	7878.04	8954.17	7318.98	15937.5	8891.31	11333
K00066	algD; GDP-mannose 6-dehydrogenase [EC:1.1.1.132]	690.45	423.53	293.8	483.75	592.27	786.02	497.03	446.33	446.25	352	567.1	244.5	432.33	245.45
K00067	rfbD, rmlD; dTDP-4-dehydrorhamnose reductase [EC:1.1.1.133]	48000.6	47106.5	45152.8	46627.2	54173.4	53748.6	49899.5	50463.3	50137.5	47279.4	44002.5	42833.1	48580	42046.2
K00068	srlD; sorbitol-6-phosphate 2-dehydrogenase [EC:1.1.1.140]	248	191.33	59	147.17	322	237.58	143.67	423.81	162.2	131.58	287.79	43.92	312.25	129.83
K00073	allD; ureidoglycolate dehydrogenase (NAD+) [EC:1.1.1.350]	173.5	35	0	149	103	88.5	123	149.5	187	6.5	184	52	237.2	15
K00074	paaH, hbd, fadB, mmgB; 3-hydroxybutyryl-CoA dehydrogenase [EC:1.1.1.157]	82221.1	77216.8	52576.4	71780.5	79910.9	78565	74726.7	73518.8	80680.2	70595.8	69245.8	49416.7	84581.8	43632.8
K00075	murB; UDP-N-acetylmuramate dehydrogenase [EC:1.3.1.98]	56544.2	52604.1	41106.3	51862.9	57272.4	56864.4	53436	54176	56428.9	51650.1	50113.6	40837.6	55115.6	40442.4
K00076	hdhA; 7-alpha-hydroxysteroid dehydrogenase [EC:1.1.1.159]	2918	3155.03	370.1	1808.92	2816.5	2326.36	1993.67	3430.53	2420.75	1715.93	2400.2	430.02	3172.17	416.58
K00077	panE, apbA; 2-dehydropantoate 2-reductase [EC:1.1.1.169]	33318.9	35519.7	48284.3	31965.5	38290.6	36213.3	32030	34387.6	30835.3	30134.6	32085.9	41319.7	36017	32210.3
K00082	ribD2; 5-amino-6-(5-phosphoribosylamino)uracil reductase [EC:1.1.1.193]	6097.92	5507.72	3471.34	4066.6	9941.56	4432.97	4451.34	7489.8	5784.67	3806.05	4740.05	4295.42	6939.07	3127.86
K00086	dhaT; 1,3-propanediol dehydrogenase [EC:1.1.1.202]	136	74	172.33	62	81.2	44.86	30	103.07	126.76	40.5	80.63	163.96	123.67	266.87
K00087	ygeS, xdhA; xanthine dehydrogenase molybdenum-binding subunit [EC:1.17.1.4]	423	289.45	140.6	155.25	392.4	393.7	209	677.45	262.5	116.85	365.7	62.6	385.2	130.1
K00088	IMPDH, guaB; IMP dehydrogenase [EC:1.1.1.205]	88074.9	83034	51340.2	73078.6	88448.6	81202.4	77663.2	83238.1	86721.8	74041.8	73707	51235.3	88424.9	49009.7
K00090	ghrB; glyoxylate/hydroxypyruvate/2-ketogluconate reductase [EC:1.1.1.79 1.1.1.81 1.1.1.215]	697.21	904.03	894.88	648.09	1041.42	1221.56	872.37	648.81	772.68	513	750.91	853.32	846.31	734.99
K00091	E1.1.1.219; dihydroflavonol-4-reductase [EC:1.1.1.219]	9737.28	10840.4	20004.1	11478.7	11877.2	12316.1	10123.6	10033.9	11453.8	10537.2	10373.5	21735.6	9225.83	17721.3
K00094	E1.1.1.251, gatD; galactitol-1-phosphate 5-dehydrogenase [EC:1.1.1.251]	35	4.33	26	25.67	29	42.33	14.67	23.81	12.6	3.33	13	19.67	25.67	62.33
K00096	araM, egsA; glycerol-1-phosphate dehydrogenase [NAD(P)+] [EC:1.1.1.261]	3398.04	4385.7	3021	2141.36	2567.21	2928.96	2071.91	3263.19	3098.57	3030.01	2034.89	4302.6	2777.32	3092.23
K00097	pdxA; 4-hydroxythreonine-4-phosphate dehydrogenase [EC:1.1.1.262]	29234.8	27446.9	37704.7	28154.6	29531.1	30918.5	26987.8	28834.3	25985.1	26898.1	29340	34407	26259.8	32659.9
K00098	idnD; L-idonate 5-dehydrogenase [EC:1.1.1.264]	3834.24	3055.85	2352.5	2087.68	3393.46	2528.42	1990.2	2474.5	2158.89	2566.77	2888.28	2628.33	3568.67	1793.17
K00099	dxr; 1-deoxy-D-xylulose-5-phosphate reductoisomerase [EC:1.1.1.267]	53162.3	48395.8	42316.8	49309.1	54040.8	53629.3	51187.2	50789.9	53844.5	48614.9	46275.1	40119.2	52058.7	39511.4
K00100	bdhAB; butanol dehydrogenase [EC:1.1.1.-]	27180.4	31216	57218.9	29286.1	27203.3	33696.7	26655	28648.1	27470.1	30642.6	25603.1	56999.1	27625.6	40566.1
K00101	lldD; L-lactate dehydrogenase (cytochrome) [EC:1.1.2.3]	27693.3	24649.4	20397.3	21757.9	27848.5	22425.4	22925.5	21617.3	26477.1	20518	21483.4	18321.8	26395.2	13854
K00102	LDHD, dld; D-lactate dehydrogenase (cytochrome) [EC:1.1.2.4]	6586.37	7392.71	20109.3	8217.73	7046.85	9004.55	7383.1	6893.67	6536.63	7681.41	6809.76	17501.2	6631.6	12871.7
K00103	GULO; L-gulonolactone oxidase [EC:1.1.3.8]	7654.51	5569.91	421.34	6253.17	7410.66	5162.84	6369	5724.91	7825.6	4560.58	5719.24	255.17	7668.17	636.67
K00104	glcD; glycolate oxidase [EC:1.1.3.15]	70780.2	66669.8	51540.5	60609.6	70955.7	66608	63493.4	66223.2	67842.4	59813.6	59876.5	48242.1	70002.1	45966.4
K00105	E1.1.3.21; alpha-glycerophosphate oxidase [EC:1.1.3.21]	16	41	115	32	39	30.5	3	25	9	25	61.25	209.5	27	283.5
K00106	XDH; xanthine dehydrogenase/oxidase [EC:1.17.1.4 1.17.3.2]	54.24	71.5	7	32.5	373.5	36	363	205	23.5	36.92	161.12	22	151	28
K00107	ALO; D-arabinono-1,4-lactone oxidase [EC:1.1.3.37]	0	13	0	2	14	2	5	5	11	0	26	0	19	0
K00108	betA, CHDH; choline dehydrogenase [EC:1.1.99.1]	22283.9	24931.9	26942.5	20405.5	23338.1	22648.2	19490.4	21252.1	20762.8	18914.1	19674.5	25969	22918.1	18434.8
K00109	L2HGDH; 2-hydroxyglutarate dehydrogenase [EC:1.1.99.2]	3433	2334	300	2957.5	3352.5	2827	3871.5	2982.5	3447.5	2441	2550	196	4435	467
K00111	glpA, glpD; glycerol-3-phosphate dehydrogenase [EC:1.1.5.3]	63712.2	63137.4	44276.4	56346.2	63378.9	63391.6	58812.9	60218.2	64327	57557.4	52997.9	46212.3	64626.6	39739.4
K00112	glpB; glycerol-3-phosphate dehydrogenase subunit B [EC:1.1.5.3]	890.53	698.49	151.99	466.01	1150.51	650.28	647	966.79	540.6	284.18	689.7	141.84	773.57	248.5
K00113	glpC; glycerol-3-phosphate dehydrogenase subunit C [EC:1.1.5.3]	1347.54	1102.12	1088.65	1027.85	1663.33	1196.29	1034.5	1559.12	895.95	705.7	1256.53	1149.33	1364.74	922.5
K00114	exaA; alcohol dehydrogenase (cytochrome c) [EC:1.1.2.8]	12621.8	12890.4	15557.7	11871.9	10674.4	12381.2	10280.7	12547	8509.08	10136.6	14407	14781.7	11884.6	12575.3
K00116	mqo; malate dehydrogenase (quinone) [EC:1.1.5.4]	9049.86	6910.89	1527.9	5974.23	8653.96	6296.61	6005.74	6243.99	7476.53	5327.87	6744.49	1173.92	7805.48	1199.96
K00117	gcd; quinoprotein glucose dehydrogenase [EC:1.1.5.2]	16623	15621.7	16036.6	14702.6	12643.7	16325.9	13179.7	16470.2	12564.7	14753.4	17874.4	17534	14106.2	17324.3
K00118	gfo; glucose-fructose oxidoreductase [EC:1.1.99.28]	261.85	483	273	269.99	274.67	486.17	446.68	529.01	361.99	427.67	460.01	198.84	296.51	338.5
K00121	frmA, ADH5, adhC; S-(hydroxymethyl)glutathione dehydrogenase / alcohol dehydrogenase [EC:1.1.1.284 1.1.1.1]	36900.9	40659.3	28480.5	35204.6	42258.5	41153.1	38934.4	37974.4	40606.2	36564.3	32183.2	27831.1	38908.7	23234
K00122	FDH; formate dehydrogenase [EC:1.17.1.9]	2666.76	3624.69	7209.5	2981.15	2753.17	3692.92	2474.18	2860.41	2317.24	2891.66	2786.43	6739.67	2878.94	5039.99
K00123	fdoG, fdhF, fdwA; formate dehydrogenase major subunit [EC:1.17.1.9]	53685.9	49962	46071.7	47786.4	51582.7	54970.1	49468.1	47796.4	52563.5	45839.4	44261.7	45053.5	53447.2	39683.7
K00124	fdoH, fdsB; formate dehydrogenase iron-sulfur subunit	19450	19478.3	20615.2	17806.7	19059.8	20462.7	18586.2	18689	18567.6	16033.6	16999.7	19298.8	20270.6	16103.8
K00126	fdsD; formate dehydrogenase subunit delta [EC:1.17.1.9]	4122.2	4452.73	13093.5	4968.34	4354.16	5218.6	4386.37	4009.6	3550	4232.84	4287.11	11090.9	3968.44	7870.81
K00127	fdoI, fdsG; formate dehydrogenase subunit gamma	7443.44	8606.29	15602.5	8950.11	8011.52	9187.03	7775.71	7861.48	6896.69	6722.5	7741.76	14315.3	7759.09	10733.4
K00128	ALDH; aldehyde dehydrogenase (NAD+) [EC:1.2.1.3]	108722	106426	88147	91569.3	109483	106046	96249.4	105187	105520	94239.2	92639.6	86145.5	106229	77145.5
K00129	E1.2.1.5; aldehyde dehydrogenase (NAD(P)+) [EC:1.2.1.5]	200.5	196.5	87	31	95	236	58.5	98	52.6	42	172.5	78.5	62	173.5
K00130	betB, gbsA; betaine-aldehyde dehydrogenase [EC:1.2.1.8]	42730.2	43450.8	17897.6	32534	43233	38134	37635.4	40630.5	42012.1	35217.4	34843.9	16343.2	47767.2	13519.3
K00131	gapN; glyceraldehyde-3-phosphate dehydrogenase (NADP+) [EC:1.2.1.9]	2037.25	1873.91	692.9	1590.47	1926.17	3031.51	2209.57	2065.3	2284.84	1743.27	1868.13	422.42	2729.7	733.91
K00132	E1.2.1.10; acetaldehyde dehydrogenase (acetylating) [EC:1.2.1.10]	1618	1355	320	1093.38	1163	1289.25	1045	1576	763	852	1824	271	1433	575
K00133	asd; aspartate-semialdehyde dehydrogenase [EC:1.2.1.11]	61382.6	58189	59479.5	58862.7	62526.6	63874.8	59643.2	59294	62218.9	57210.9	54507.5	55924.4	60329.9	51411.1
K00134	GAPDH, gapA; glyceraldehyde 3-phosphate dehydrogenase [EC:1.2.1.12]	65559.9	58942.6	46550.8	56403.4	66034.7	63633.7	58938.4	62553.6	61432.7	56532.7	57070.7	44213.9	63054.4	43909.5
K00135	gabD; succinate-semialdehyde dehydrogenase / glutarate-semialdehyde dehydrogenase [EC:1.2.1.16 1.2.1.79 1.2.1.20]	91628.3	82944.6	54828.4	72750.2	92623.5	75952.9	73836.1	80882.6	85021.9	69231.9	75959.5	53073.2	91027.7	44955.7
K00137	prr; aminobutyraldehyde dehydrogenase [EC:1.2.1.19]	1221	1179.83	294	1034.67	1326.4	1512.31	1208.17	1226.81	1108.1	856.33	1292.46	53.42	1428.45	154.33
K00138	aldB; aldehyde dehydrogenase [EC:1.2.1.-]	15121	14740.9	14301.2	11500.7	14966.1	13670.4	10836.7	12865.4	12094.1	11934.1	13216	13215.6	14760.4	10711.5
K00140	mmsA, iolA, ALDH6A1; malonate-semialdehyde dehydrogenase (acetylating) / methylmalonate-semialdehyde dehydrogenase [EC:1.2.1.18 1.2.1.27]	33414.5	32968.4	23792.8	27106	34020.6	31120.5	28582.2	31135	30461.8	27019.6	29439.2	22141.4	34009.4	18233.1
K00141	xylC; benzaldehyde dehydrogenase (NAD) [EC:1.2.1.28]	4717.08	6055.17	2815.95	3747	4893.13	4325.55	4237.92	4453.32	5525.94	4017.8	3355.33	3441.82	5292.21	2754.85
K00145	argC; N-acetyl-gamma-glutamyl-phosphate reductase [EC:1.2.1.38]	56385.5	52592.8	45243.6	52065	57253.5	57613.1	53544.2	54187.2	56049.7	51455.8	50601.4	43071.1	54746.9	42547.8
K00146	feaB; phenylacetaldehyde dehydrogenase [EC:1.2.1.39]	7279.31	5674.26	1867.95	5127.9	7109.77	5840.93	5721.97	5726.2	6181.8	4831.77	5760.14	1482.88	7300.34	2334.01
K00147	proA; glutamate-5-semialdehyde dehydrogenase [EC:1.2.1.41]	47087.6	45925.1	36582.5	43641.3	54972.5	50392.1	47156.2	47657	48414.3	45800.8	42523.9	33144.8	47604.9	35255.2
K00148	fdhA; glutathione-independent formaldehyde dehydrogenase [EC:1.2.1.46]	8160.94	6359.86	1990.15	5070.85	7741.96	6143.17	6003.55	5742.83	6898.04	5311.05	5516.88	1645.14	7263.69	1818.55
K00150	gap2; glyceraldehyde-3-phosphate dehydrogenase (NAD(P)) [EC:1.2.1.59]	491.33	356	48	214.67	5095.67	296.33	1378.25	1950.84	525.33	106.33	811.66	60	907	273.5
K00151	hpaE, hpcC; 5-carboxymethyl-2-hydroxymuconic-semialdehyde dehydrogenase [EC:1.2.1.60]	5217.03	4614.39	3626.8	2904.39	4498.25	4325.96	3544.21	4114.02	3611.84	4008.98	3687.44	4156.41	5359.92	3159.49
K00152	nahF; salicylaldehyde dehydrogenase [EC:1.2.1.65]	0	0	0	7	0	0	3	0	0	6	5	0	0	0
K00153	E1.1.1.306; S-(hydroxymethyl)mycothiol dehydrogenase [EC:1.1.1.306]	16072.7	15640.5	2926.51	10389.8	15600.4	11866.6	12157	13593.6	15378	11703.4	11512.1	3890.25	16587.9	2946.03
K00154	E1.2.1.68; coniferyl-aldehyde dehydrogenase [EC:1.2.1.68]	2127.12	2576.2	2826.55	2546.6	2251.6	3640.97	2200.87	2232.83	2208	2439.67	2298.7	3136.16	2320.52	2012.16
K00156	poxB; pyruvate dehydrogenase (quinone) [EC:1.2.5.1]	19249.1	18714.8	27458.8	17695.1	18620	17705	16258.3	15975.9	18685.7	16284.5	15375.4	26424.2	20009.4	18777.1
K00158	E1.2.3.3, poxL; pyruvate oxidase [EC:1.2.3.3]	484.5	1563.66	807.34	225.16	422	229.5	211.5	387.34	223.42	432.67	248.26	709.78	391.5	967.87
K00161	PDHA, pdhA; pyruvate dehydrogenase E1 component alpha subunit [EC:1.2.4.1]	71546.1	65700.7	54859.9	56864.2	73582	69130.1	64442.9	66544.8	67510	60650.6	58817.9	47740.5	73557.9	44165.8
K00162	PDHB, pdhB; pyruvate dehydrogenase E1 component beta subunit [EC:1.2.4.1]	66301.2	62111.8	51652.8	52826.7	69284.3	64599.2	60532.7	63021.8	63825.2	56572.5	54646.6	44338.3	69805.1	40965.9
K00163	aceE; pyruvate dehydrogenase E1 component [EC:1.2.4.1]	39620	36113.6	29565.6	31315.6	36032.2	34002.2	31267.1	32949.8	35417.9	30904.2	31501.8	30970.7	36987.9	25544.3
K00164	OGDH, sucA; 2-oxoglutarate dehydrogenase E1 component [EC:1.2.4.2]	42349.5	43572.2	38249.3	40506.5	40696.8	45659.4	41392.2	41881.8	43651.8	40837.3	39267.5	36691.5	43348.5	33140.6
K00166	BCKDHA, bkdA1; 2-oxoisovalerate dehydrogenase E1 component alpha subunit [EC:1.2.4.4]	7167.72	7264.55	6661.31	5895.51	6325.58	7743.68	6038.74	6749.76	5991.39	5324.03	7285.08	4432.59	7105.37	4967.8
K00167	BCKDHB, bkdA2; 2-oxoisovalerate dehydrogenase E1 component beta subunit [EC:1.2.4.4]	9769.36	8988.27	7019.67	8533.52	9332.6	10941	9316.41	9288.12	8676.99	7764.98	9425.07	4636.66	10268.4	5917.52
K00169	porA; pyruvate ferredoxin oxidoreductase alpha subunit [EC:1.2.7.1]	1408.17	1435	806.55	1564	1559.08	2803.25	1605.5	1307	1526.25	2006	1264	434.67	1524	1112.3
K00170	porB; pyruvate ferredoxin oxidoreductase beta subunit [EC:1.2.7.1]	1645.5	1782	761.33	1657.5	1588.5	3027	1663.5	1634.5	1684	2049	1517	464.17	1693.5	1074.3
K00171	porD; pyruvate ferredoxin oxidoreductase delta subunit [EC:1.2.7.1]	395	404	262.83	479	420.5	916	454	366.5	489	670	328	246.17	396	515.3
K00172	porG; pyruvate ferredoxin oxidoreductase gamma subunit [EC:1.2.7.1]	1579.17	1542	842.55	1627	1506.08	2553.25	1568.5	1518	1572.25	1674	1487	500.67	1572.5	1093.3
K00174	korA, oorA, oforA; 2-oxoglutarate/2-oxoacid ferredoxin oxidoreductase subunit alpha [EC:1.2.7.3 1.2.7.11]	44849.4	41607.3	24443.9	42062.1	42192	45198.8	42827.5	42209.7	47797.6	41938.9	37789.8	27641.2	43798.2	28496.7
K00175	korB, oorB, oforB; 2-oxoglutarate/2-oxoacid ferredoxin oxidoreductase subunit beta [EC:1.2.7.3 1.2.7.11]	44561.6	41340.8	24427.4	41881.1	41792	44866.4	42533.8	41700.6	47571.9	41568.8	37538.6	27618.8	43315	28367.5
K00176	korD, oorD; 2-oxoglutarate ferredoxin oxidoreductase subunit delta [EC:1.2.7.3]	923.21	705	346.08	488.56	729.03	975	652.5	1144.1	624.7	636.92	719.9	398.55	892.97	557.62
K00177	korC, oorC; 2-oxoglutarate ferredoxin oxidoreductase subunit gamma [EC:1.2.7.3]	999.21	736	485.08	596.94	779.03	1152.25	739.5	1180.1	678.7	711.92	747.9	526.05	923.97	853.62
K00179	iorA; indolepyruvate ferredoxin oxidoreductase, alpha subunit [EC:1.2.7.8]	978.71	795.5	866.33	691.01	763.4	1027.83	961	748.25	789	654.17	712.15	731.85	777.92	1049.17
K00180	iorB; indolepyruvate ferredoxin oxidoreductase, beta subunit [EC:1.2.7.8]	1078.71	938.5	886.33	899.01	924.1	1520.83	1226	807.25	1017	912.17	745.15	769.35	935.92	1086.17
K00183	K00183; prokaryotic molybdopterin-containing oxidoreductase family, molybdopterin binding subunit	3	0	20	0	0	0	0	0	0	0	0	22	0	0
K00184	K00184; prokaryotic molybdopterin-containing oxidoreductase family, iron-sulfur binding subunit	22867.3	21136.9	23238.8	20848.9	18777.7	23247.1	19706	22267.5	20497.9	19507.4	22116.8	22590.9	19736.3	23661.9
K00185	K00185; prokaryotic molybdopterin-containing oxidoreductase family, membrane subunit	20926	19272.6	22377.5	18840.6	16877.5	21500.6	17902	20141.2	19006.9	17759.7	20092.8	21518.6	17824.6	21876.3
K00186	vorA; 2-oxoisovalerate ferredoxin oxidoreductase, alpha subunit [EC:1.2.7.7]	43	50	148	69	35	91	91	39	67	113	31	166	50.5	121
K00187	vorB; 2-oxoisovalerate ferredoxin oxidoreductase, beta subunit [EC:1.2.7.7]	43	50	148	69	35	91	91	39	67	113	31	166	49	121
K00194	cdhD, acsD; acetyl-CoA decarbonylase/synthase complex subunit delta [EC:2.1.1.245]	15	0	49	13.25	9	15.25	10	20.75	14.5	19.5	17.25	74	4	69.25
K00196	cooF; anaerobic carbon-monoxide dehydrogenase iron sulfur subunit	19	9.2	94.93	34.25	50.5	36.95	14	60.95	22.08	35.52	44.62	148.66	10.17	135.08
K00197	cdhE, acsC; acetyl-CoA decarbonylase/synthase complex subunit gamma [EC:2.1.1.245]	57	28	483.5	86.25	23.7	59.25	38	33.75	43.5	95.75	69.75	224.5	37.5	321.75
K00198	cooS, acsA; anaerobic carbon-monoxide dehydrogenase catalytic subunit [EC:1.2.7.4]	168	191.7	204.42	224.25	157.9	154.17	167	206.37	170.66	189.85	252.29	255.84	203.08	252.04
K00200	fwdA, fmdA; formylmethanofuran dehydrogenase subunit A [EC:1.2.7.12]	4079.73	3621.85	4014.05	2860.73	2295.24	3990.33	2703.7	4391.13	4195.06	4205.13	3760.92	5338.42	2462.97	6254.8
K00201	fwdB, fmdB; formylmethanofuran dehydrogenase subunit B [EC:1.2.7.12]	3835.73	3348.85	3841.38	2661.73	2129.24	3648.33	2565.7	4042.13	3914.06	3906.13	3473.92	4971.42	2298.97	6051.8
K00202	fwdC, fmdC; formylmethanofuran dehydrogenase subunit C [EC:1.2.7.12]	3930.73	3528.85	3908.38	2734.73	2188.24	3839.33	2612.7	4245.13	4016.06	4054.13	3634.92	5197.42	2364.97	6166.8
K00207	DPYD; dihydropyrimidine dehydrogenase (NADP+) [EC:1.3.1.2]	90	52	0	18	39	163	7	85	12	11	89	0	32	0
K00208	fabI; enoyl-[acyl-carrier protein] reductase I [EC:1.3.1.9 1.3.1.10]	48141.9	49239.8	55668.4	49258	50220	53840.1	49023.4	49500.2	49438.6	49759	45564.8	54120.6	47098.3	47682.9
K00209	fabV, ter; enoyl-[acyl-carrier protein] reductase / trans-2-enoyl-CoA reductase (NAD+) [EC:1.3.1.9 1.3.1.44]	667.97	936.86	1156.73	640.19	777.31	1566.84	878.28	932.32	580.83	727.36	1050.2	1276.25	840.17	925.99
K00210	E1.3.1.12; prephenate dehydrogenase [EC:1.3.1.12]	578.23	768.36	1171.49	691.32	556.94	903.85	602.17	616.34	613	677.02	761.47	1176.29	656.34	881.31
K00211	TYR1; prephenate dehydrogenase (NADP+) [EC:1.3.1.13]	0	0	25.5	12	4	1	8	0	0	16	2	13	9	12
K00213	DHCR7; 7-dehydrocholesterol reductase [EC:1.3.1.21]	9	27	59	32	23	9	9	6	0	14	24	24	7	26
K00214	BLVRA, bvdR; biliverdin reductase [EC:1.3.1.24]	391.83	302	48	170.67	4957.67	133.33	1369.25	1843.84	513.33	95.33	722.66	60	875	271.5
K00215	dapB; 4-hydroxy-tetrahydrodipicolinate reductase [EC:1.17.1.8]	62822.3	60363.3	47240.1	56690.2	63796.7	62644.8	58344	61244.8	62741.9	56064.8	56133.5	45250.5	62684.9	44386.5
K00216	entA; 2,3-dihydro-2,3-dihydroxybenzoate dehydrogenase [EC:1.3.1.28]	2002.16	1202.69	295.67	1182.92	1700.74	1194.68	884.01	1286.19	1324.43	862.23	1537.99	350.17	1332.59	472.5
K00217	E1.3.1.32; maleylacetate reductase [EC:1.3.1.32]	655.5	1467.83	2783.7	1157.67	898.47	1440.67	1068.67	847	1017.5	1435.17	802.5	3012.66	1103.37	1844.84
K00218	por; protochlorophyllide reductase [EC:1.3.1.33]	743.17	792.67	89	389.67	5541.67	657.16	1931.25	2108.17	1203.5	763.83	911.99	119	1368.83	271.5
K00219	fadH; 2,4-dienoyl-CoA reductase (NADPH2) [EC:1.3.1.34]	6142.62	5235.92	1213.3	3410.99	6291.93	4661.33	3958.28	5464.12	4451.09	3446.02	4974.94	1086.83	6125.3	1063.43
K00220	tyrC; cyclohexadieny/prephenate dehydrogenase [EC:1.3.1.43 1.3.1.12]	3659.5	4832.2	15514.2	5310.25	4036.97	5934.5	4933.5	4730.26	3563.5	4883.25	4474.41	12705	4031.5	9570.4
K00221	E4.99.1.2; alkylmercury lyase [EC:4.99.1.2]	9.5	33	41	33.25	20	33.75	36.5	32	7.25	37	47	51	36.5	46
K00222	TM7SF2, ERG24; Delta14-sterol reductase [EC:1.3.1.70]	127	84	0	18	62	205	11	117	17	22	171	0	70	0
K00226	pyrD; dihydroorotate dehydrogenase (fumarate) [EC:1.3.98.1]	7114.22	6348.94	7959.47	7057.47	9804.59	7553.99	7292.67	8854.84	6812.92	6173.93	7013.05	9290.53	6886	7569
K00227	SC5DL, ERG3; Delta7-sterol 5-desaturase [EC:1.14.19.20]	357.5	307.5	0	159	279.5	476	193	458	248	133	423	0	413	0
K00228	CPOX, hemF; coproporphyrinogen III oxidase [EC:1.3.3.3]	9760.8	11903.7	19049.7	11934.4	14360.4	12955.1	11648.3	11741.7	9155.92	10105.2	12105.8	16257.2	9829.33	13948.5
K00230	hemG; menaquinone-dependent protoporphyrinogen oxidase [EC:1.3.5.3]	4311.75	3951.16	637.72	4118.02	4649.92	3350.43	4341.7	3823.81	4878.35	2828.24	3292.15	513.67	4831.01	1014.16
K00231	PPOX, hemY; protoporphyrinogen/coproporphyrinogen III oxidase [EC:1.3.3.4 1.3.3.15]	31096.2	28354.2	17623.6	23248.4	29934.5	27678.9	25175	29569.9	29432.4	25228.4	25424.3	20737.1	30146	19475
K00232	E1.3.3.6, ACOX1, ACOX3; acyl-CoA oxidase [EC:1.3.3.6]	14926.6	12554.6	2166.17	9369.42	14851	10220	10379.5	12753.6	13663.9	9208.1	11413.8	2861	15557.3	2566.17
K00239	sdhA, frdA; succinate dehydrogenase / fumarate reductase, flavoprotein subunit [EC:1.3.5.1 1.3.5.4]	68101.1	64223.4	47828.8	60121.6	68657.4	66824.5	61884.4	65098.2	66950	59596.4	58586.6	46577.3	67296.3	44909.5
K00240	sdhB, frdB; succinate dehydrogenase / fumarate reductase, iron-sulfur subunit [EC:1.3.5.1 1.3.5.4]	67235	63268.4	47657.3	59294.5	67289.6	65923.2	61232.9	64177.2	65679.5	59252.4	57711.9	46575.8	65936.3	44638
K00241	sdhC, frdC; succinate dehydrogenase / fumarate reductase, cytochrome b subunit	55513.8	49702.2	44297.5	48487.9	54455.1	53102.5	49295	52736.4	52058.5	46007.6	48450.4	42129.3	52638.1	40919.4
K00242	sdhD, frdD; succinate dehydrogenase / fumarate reductase, membrane anchor subunit	13078.3	12562.3	18853.2	12126.5	12552.1	14494.5	11894.9	11824.9	10673.7	11609.2	12111.5	16362.9	13036.9	13250.5
K00243	K00243; uncharacterized protein	1054.39	1616.89	1836.98	1181.25	1370.78	2124.21	1256.01	1586.29	1169.62	1362.69	1711.23	1739.7	1491.78	1757.29
K00244	frdA; fumarate reductase flavoprotein subunit [EC:1.3.5.4]	4659.5	5853.41	1862.81	2910.25	4205.86	3299.69	2668.17	4243.88	2540.2	2640.91	3934.24	1573.06	3822.8	2223.64
K00245	frdB; fumarate reductase iron-sulfur subunit [EC:1.3.5.4]	2556	3391.33	444	1371.1	1950.67	1732.19	1418.67	2588.14	1115.6	1315.33	2601.46	422.17	2278.05	923.33
K00246	frdC; fumarate reductase subunit C	2442.67	3311.33	424	1371.1	1861	1682.19	1402.67	2486.81	1094.6	1282.33	2567.79	417.67	2234.05	933.33
K00247	frdD; fumarate reductase subunit D	1976.67	2843.33	375	1199.1	1553	1342.19	1163.67	1930.81	884.6	1028.33	1929.79	343.67	1763.05	674.33
K00248	ACADS, bcd; butyryl-CoA dehydrogenase [EC:1.3.8.1]	28401.9	28463.8	27313.8	28603	27410.8	30307.8	26261.7	25079.9	29367	26097.9	26568.2	29882	27056.1	23070.2
K00249	ACADM, acd; acyl-CoA dehydrogenase [EC:1.3.8.7]	113460	119770	80100.9	105672	118896	119131	108827	107197	121840	105044	99074.6	77513.6	121404	63511.4
K00252	GCDH, gcdH; glutaryl-CoA dehydrogenase [EC:1.3.8.6]	47242.3	40671.1	29239.4	33245.3	42389.9	33591.1	32842.1	36032.2	37175.2	30778.5	35927.4	28677.7	42820.5	21392.2
K00253	IVD, ivd; isovaleryl-CoA dehydrogenase [EC:1.3.8.4]	5910.48	8125.49	17507.5	8415.86	6345.02	9490.09	7241.37	6223.91	6042.43	7588.88	7361.44	14647.4	6252.86	11250.9
K00254	DHODH, pyrD; dihydroorotate dehydrogenase [EC:1.3.5.2]	21238.7	21841.2	25109.8	17281.9	25896.9	20981.7	19636.2	22791.6	18253.4	16857.1	19418.4	21204.2	23318	17637
K00255	ACADL; long-chain-acyl-CoA dehydrogenase [EC:1.3.8.8]	2397.34	2564.33	398.67	1405.5	2978	2288.67	1983	2385.67	2171.83	1819	2050.5	375.5	2782.16	317
K00256	E1.3.99.16; isoquinoline 1-oxidoreductase [EC:1.3.99.16]	294.5	375.5	1398.5	438	262.5	311.33	326.5	184	327	317	290.5	1237	246	888.17
K00257	mbtN, fadE14; acyl-ACP dehydrogenase [EC:1.3.99.-]	117940	123322	98951.1	106580	117202	117038	105418	108954	119290	103207	100561	103956	119471	80484.7
K00259	ald; alanine dehydrogenase [EC:1.4.1.1]	45274.3	44875.9	35240.8	42538.2	47065	45702.6	43522.6	44167.5	46150.7	42854.7	40055.4	33639.1	44959.5	32145.4
K00260	gudB, rocG; glutamate dehydrogenase [EC:1.4.1.2]	659.78	691.43	248.83	677.78	715	758.33	627.44	655.42	703.14	783.28	662.2	228.27	611.8	165.25
K00261	GLUD1_2, gdhA; glutamate dehydrogenase (NAD(P)+) [EC:1.4.1.3]	24914.2	22520.8	23304.6	22664.5	23554.9	26676.1	23420.1	24370.8	24847.6	22694.4	22494.9	23084.5	22620.8	24289
K00262	E1.4.1.4, gdhA; glutamate dehydrogenase (NADP+) [EC:1.4.1.4]	13689.4	14246.2	6245.83	9955.19	15934.5	13173.7	12835.7	13259.6	12463.2	12505.4	11178.1	8087.28	12641.8	6921.86
K00263	E1.4.1.9; leucine dehydrogenase [EC:1.4.1.9]	8840.59	9042.09	5888.17	8831.61	8598.27	8936.46	8078.74	7827.09	8030.22	7805.65	8938.23	3764.17	8879.94	4480.96
K00265	gltB; glutamate synthase (NADPH/NADH) large chain [EC:1.4.1.13 1.4.1.14]	38711.8	38399	37829.2	37768.7	38101.8	41830.5	37974.7	37274	41636.5	38456.8	34680.8	36680.6	39189.9	32374.4
K00266	gltD; glutamate synthase (NADPH/NADH) small chain [EC:1.4.1.13 1.4.1.14]	54376.3	51737.6	47256.8	50787.4	55744.1	55946.7	52335.5	53059.5	54925.9	50753	48943.9	43954.9	53705.4	42566.7
K00270	pdh; phenylalanine dehydrogenase [EC:1.4.1.20]	114	48	0	57	87	50.5	69	53.22	53	69	75	0	43	0
K00271	vdh; valine dehydrogenase (NAD+) [EC:1.4.1.23]	9673	10086.5	2440.84	7171.59	9676.15	7196.2	7386.59	9060.64	9964.02	6661.16	7082.36	3391.75	9912.21	2388.03
K00273	DAO, aao; D-amino-acid oxidase [EC:1.4.3.3]	5059.02	4845.66	435.51	3493.26	5237.54	4076.51	3606.67	5580.98	5092.43	3239.42	4281.4	426.84	6048.59	579.59
K00274	MAO, aofH; monoamine oxidase [EC:1.4.3.4]	16484.7	19805.8	22212.6	16646.8	21658.1	19141.3	17633.5	17534.1	17178.8	16563.9	14820.4	21286.3	18969.6	16859.5
K00275	pdxH, PNPO; pyridoxamine 5'-phosphate oxidase [EC:1.4.3.5]	36977.6	36025.2	30778.4	30039.2	37254.1	34523.8	31937.5	35627.5	34059.3	29768.3	32921.2	27528	36551.3	26170.5
K00276	AOC3, AOC2, tynA; primary-amine oxidase [EC:1.4.3.21]	8577.91	6045.68	2356.17	4834.26	8127.02	5245.41	5774.59	5503.13	6803.41	4782.02	5850.79	2209.5	7194.19	1371.7
K00278	nadB; L-aspartate oxidase [EC:1.4.3.16]	54686.6	49662.9	42298.2	50409.7	55926.5	55558.3	51919.8	52681	54706.2	49807.7	48538.7	39715.6	53060	39948.1
K00279	CKX; cytokinin dehydrogenase [EC:1.5.99.12]	0	0	0	0	1	0	0	0	0	0	0.5	0	0	0
K00280	LOXL2_3_4; lysyl oxidase-like protein 2/3/4 [EC:1.4.3.-]	0	0	0	0	0	0	0	0	3	0	0	0	0	0
K00281	GLDC, gcvP; glycine dehydrogenase [EC:1.4.4.2]	30247	28500.7	12082.9	21885.5	33087.2	25883.6	23972	27690.8	26216.4	22117.5	25627.7	11199.1	30280.8	10996.9
K00282	gcvPA; glycine dehydrogenase subunit 1 [EC:1.4.4.2]	25173	20961.8	30991.2	26413.6	22239	27701.8	25422.6	23784.3	26856.8	24832.6	22430.5	29754.1	22732.7	28870.3
K00283	gcvPB; glycine dehydrogenase subunit 2 [EC:1.4.4.2]	25173	20980.8	30993.2	26413.6	22250	27729.8	25428.6	23796.3	26860.8	24843.6	22442.5	29760.1	22740.2	28870.3
K00284	E1.4.7.1; glutamate synthase (ferredoxin) [EC:1.4.7.1]	12397.7	10949.3	9078.48	12020.8	20413.1	13862.1	15155.4	15009.4	14771	11398.3	11292.8	7259.01	14417.8	10545.7
K00285	dadA; D-amino-acid dehydrogenase [EC:1.4.5.1]	19555.7	22811	41646.9	20216.7	18942.4	23375	18893.1	19520.6	18552.5	19889.6	18938	38049.6	18783.6	30875.8
K00286	proC; pyrroline-5-carboxylate reductase [EC:1.5.1.2]	57089.9	55354.6	46664.8	53156.6	58714.7	59285.3	54988.2	55869.2	57516.8	53314	50789.9	44763.3	56537.1	43839.5
K00287	DHFR, folA; dihydrofolate reductase [EC:1.5.1.3]	23230.3	23580	23105.2	20685.4	22686.9	23170	20660.4	22934.2	21381.5	19731	23099	18837.6	23534	17263.5
K00288	MTHFD; methylenetetrahydrofolate dehydrogenase (NADP+) / methenyltetrahydrofolate cyclohydrolase / formyltetrahydrofolate synthetase [EC:1.5.1.5 3.5.4.9 6.3.4.3]	234	189	0	103	144	156	119	276	141	47	162.5	0	149	10.5
K00289	ALDH1L; formyltetrahydrofolate dehydrogenase [EC:1.5.1.6]	15	36	0	0	74	20	0	46	0	10	11	0	76	0
K00290	LYS1; saccharopine dehydrogenase (NAD+, L-lysine forming) [EC:1.5.1.7]	1644.96	2002.03	3339.9	1537.83	1904.99	1563.71	1281.17	2215.03	1647.25	1052.2	1879.44	1261.42	2110.04	1530.89
K00293	LYS9; saccharopine dehydrogenase (NADP+, L-glutamate forming) [EC:1.5.1.10]	63.34	187.5	131	117.67	54.17	129.33	188	160.83	118	187	156.83	45	66	131.8
K00294	E1.2.1.88; 1-pyrroline-5-carboxylate dehydrogenase [EC:1.2.1.88]	25857.1	24415.5	12837.6	20933.3	23291.6	21086.5	19787.7	22673.6	23911.9	18225.4	21741.3	14848.6	23867.5	12254.9
K00296	E1.5.1.19; D-nopaline dehydrogenase [EC:1.5.1.19]	0	0	0	0	0	0	0	0	0	0	21	0	0	0
K00297	metF, MTHFR; methylenetetrahydrofolate reductase (NADPH) [EC:1.5.1.20]	51582.8	47277.3	37433.8	44120.7	52227.8	47792.8	46274.8	48698.4	49854.5	44248.9	45151.4	32444	50144.8	33831.7
K00298	ceo; N5-(carboxyethyl)ornithine synthase [EC:1.5.1.24]	0	0	0	0	0	3	0	5	0	0	0	0	0	0
K00299	ssuE; FMN reductase [EC:1.5.1.38]	27098	27207	7107.88	18776	27326.3	20920.7	19401.7	24476.7	24952.5	18506.1	21707	8210	28760.2	6818.12
K00301	E1.5.3.1; sarcosine oxidase [EC:1.5.3.1]	10745	7180.91	4461.31	5209.91	8055.42	8261.6	6761.27	8880.12	8050.86	7115.82	7784	5587.6	9307.92	6702.79
K00302	soxA; sarcosine oxidase, subunit alpha [EC:1.5.3.1]	9642.95	10116.5	10930.1	7032.76	8447.17	8237.43	6859.2	7595.08	6881.1	7087.43	8125.36	8032.23	8168.77	7047.6
K00303	soxB; sarcosine oxidase, subunit beta [EC:1.5.3.1]	17185.1	19512.7	18796.4	13071.4	15791	17772.5	14929	16054.3	14071.1	14629.9	14382.5	13953.4	17709	11711.9
K00304	soxD; sarcosine oxidase, subunit delta [EC:1.5.3.1]	6486.85	6050.09	7598.27	3839.09	5595.25	4514.23	4000.2	4449.1	3964.75	4277.22	4371.36	5899.74	5057.72	4236.16
K00305	soxG; sarcosine oxidase, subunit gamma [EC:1.5.3.1]	6093.1	4599.42	7055.77	3612.26	5241.34	4224.4	3777.87	4161.6	3769.75	3863.39	4224.86	4872.24	4662.39	3788.16
K00306	PIPOX; sarcosine oxidase / L-pipecolate oxidase [EC:1.5.3.1 1.5.3.7]	312	453.01	380.01	603.01	680.02	1255.34	846	675.01	791.28	845.99	368.32	326.06	544.35	716.06
K00311	ETFDH; electron-transferring-flavoprotein dehydrogenase [EC:1.5.5.1]	8022.29	8987.4	18670.9	10808.4	8654.06	10811.6	10011.9	8458.76	7964.5	8743.84	9017.36	16072.3	8832.61	12539.8
K00313	fixC; electron transfer flavoprotein-quinone oxidoreductase [EC:1.5.5.-]	1489	1574.49	4960.97	1450.01	1582.22	2173.74	1945.51	1725.51	1754	1770.49	1241	3252.84	2284.71	2417.36
K00314	SARDH; sarcosine dehydrogenase [EC:1.5.8.3]	18	0	0	0	0	0	0	0	0	0	10	0	0	0
K00315	DMGDH; dimethylglycine dehydrogenase [EC:1.5.8.4]	296	411	71.8	104	453.5	150.5	102.5	401	94	221	279.5	141	224	278.2
K00316	spdH; spermidine dehydrogenase [EC:1.5.99.6]	295	1318	121.5	10	236	68.5	38	302.5	57	162	75	4	267	59.67
K00317	dmd-tmd; dimethylamine/trimethylamine dehydrogenase [EC:1.5.8.1 1.5.8.2]	146	220.5	25.5	196.67	207.6	229	164	242.5	141	248.5	205	34.83	171.27	24.67
K00318	PRODH; proline dehydrogenase [EC:1.5.-.-]	26515.1	25519.4	12207.7	21450.2	24840.8	22099.7	21865.6	23587.6	26119.7	19635.8	21047.7	14388.6	25900.2	11220.8
K00320	mer; 5,10-methylenetetrahydromethanopterin reductase [EC:1.5.98.2]	1749.75	2350.25	178.5	1013.67	1613.75	1966.5	1834	2004	2092.18	1838.5	1365.91	136.67	1952.33	160.5
K00322	sthA, udhA; NAD(P) transhydrogenase [EC:1.6.1.1]	9510.74	10724.5	9199.08	8945.57	7759.54	11231.6	7492.92	9029.32	9581.45	9246.98	8710.24	11624.8	7534.8	10840.9
K00324	pntA; NAD(P) transhydrogenase subunit alpha [EC:1.6.1.2]	47633.9	45270.8	39764.9	44100.9	56199.3	46008.9	45179.6	46049.3	44291.1	39255.2	45356.6	35110	51339	30038.4
K00325	pntB; NAD(P) transhydrogenase subunit beta [EC:1.6.1.2]	27653.8	26728.7	20345.4	25528.4	33161.3	26588.7	26673	26267.3	27643.4	23091.8	25369.2	18012.5	30157.3	15246.5
K00326	E1.6.2.2; cytochrome-b5 reductase [EC:1.6.2.2]	143	282	0	152	227	572	210	239	253	410	174	0	256	0
K00329	E1.6.5.3; NADH dehydrogenase [EC:1.6.5.3]	0	1	0	0	0	0	0	0	0	0	0	0	0	0
K00330	nuoA; NADH-quinone oxidoreductase subunit A [EC:1.6.5.3]	67169	65085.9	59100.4	63922.3	62335.1	70368.4	63762.3	65842.5	68240.8	62677	58879.2	59363.8	65135	57151.4
K00331	nuoB; NADH-quinone oxidoreductase subunit B [EC:1.6.5.3]	61943.3	59476.2	54316.8	60031.7	58925.8	65770.2	59898.5	60574.5	63443.5	58369.4	54349.8	53735.8	61363	49492
K00332	nuoC; NADH-quinone oxidoreductase subunit C [EC:1.6.5.3]	60326.8	57830.2	54254.9	58069.2	56716.4	62235.3	57766.3	58320.9	61588.3	55915.2	52497	54113.2	59138.9	49363.8
K00333	nuoD; NADH-quinone oxidoreductase subunit D [EC:1.6.5.3]	61462.6	59098.7	54971.7	59209.9	58093.9	64228	59267.1	59979.2	62984.4	57525.6	53454.3	54799.6	60501.8	50435.6
K00334	nuoE; NADH-quinone oxidoreductase subunit E [EC:1.6.5.3]	52321.8	48604.9	40514.4	49834.9	49290.7	54725.1	50434.7	50029	53478.7	48762.5	46013.7	40508.9	51016.2	39324.6
K00335	nuoF; NADH-quinone oxidoreductase subunit F [EC:1.6.5.3]	56921.9	54209.2	41740.6	53919.4	53500.4	60093.8	54143.2	54130.8	57270.9	53104.6	49831.7	41761.8	54919.7	41269.9
K00336	nuoG; NADH-quinone oxidoreductase subunit G [EC:1.6.5.3]	47896.8	46304.1	43519.4	47001.2	45076	49283.8	45905.5	44990.9	48656.4	45059.1	43288.7	40709.3	46522.8	39617.8
K00337	nuoH; NADH-quinone oxidoreductase subunit H [EC:1.6.5.3]	64663.9	63015.2	59060.5	62447.3	60620.8	68338.4	62332.7	63332.7	66926.4	61496.6	56080.5	59355.8	63002.4	56390.7
K00338	nuoI; NADH-quinone oxidoreductase subunit I [EC:1.6.5.3]	65063.6	61295.7	56868.9	61308.3	59964.7	66992.2	60909	63393.8	65538.1	59559.2	57456.9	56544.7	63246.9	54213
K00339	nuoJ; NADH-quinone oxidoreductase subunit J [EC:1.6.5.3]	61310	58285.2	55294.7	58749.3	57956.1	64527.1	58876.6	60074.8	62626.3	57584	53053.8	55286.4	60308.3	50556.4
K00340	nuoK; NADH-quinone oxidoreductase subunit K [EC:1.6.5.3]	65380.7	63048.9	58757.6	62374.6	60809.1	68814.7	62107	63652.2	66546.1	61148.9	57859.5	58668.1	63910.4	56509.7
K00341	nuoL; NADH-quinone oxidoreductase subunit L [EC:1.6.5.3]	63958.6	61743.9	58398.1	61352	60017.8	68342.4	61214.7	62435.4	65990.9	61015.9	55639.8	58344.1	62613.7	55727.7
K00342	nuoM; NADH-quinone oxidoreductase subunit M [EC:1.6.5.3]	71650.5	69283.2	71610.7	70122.9	66307.2	77946.3	69226.2	70422.5	74966.7	69883.7	62275.9	74703.1	68239.3	69467.3
K00343	nuoN; NADH-quinone oxidoreductase subunit N [EC:1.6.5.3]	64035.1	62331.6	58432.1	61536.6	60024.1	67691.7	61618	62674.2	66497.8	60721	55506.8	58370.8	62398.4	55631.7
K00344	qor, CRYZ; NADPH2:quinone reductase [EC:1.6.5.5]	92522.7	99856.8	89307.7	84511.9	97809.4	91969.4	83792.1	87129.9	93208.9	84219.3	78930.1	93851.8	93401.8	72208.1
K00346	nqrA; Na+-transporting NADH:ubiquinone oxidoreductase subunit A [EC:1.6.5.8]	1773.21	1568	398.75	1314.43	1044.53	2096.11	1197.67	2107.98	1436.6	1731	1969.19	1039.49	1028.98	686.15
K00347	nqrB; Na+-transporting NADH:ubiquinone oxidoreductase subunit B [EC:1.6.5.8]	1787.21	1568	417.08	1320.86	1046.03	2115.97	1207.17	2112.48	1438.6	1723	1977.19	1043.66	1030.48	713.15
K00348	nqrC; Na+-transporting NADH:ubiquinone oxidoreductase subunit C [EC:1.6.5.8]	1725.21	1404	350.08	1247.43	1003.03	1943.11	1160.17	1951.48	1336.6	1590	1822.19	817.66	976.48	637.15
K00349	nqrD; Na+-transporting NADH:ubiquinone oxidoreductase subunit D [EC:1.6.5.8]	1792.21	1568	417.08	1320.43	1046.03	2115.61	1207.17	2110.81	1438.6	1731	1976.19	1043.66	1030.48	708.15
K00350	nqrE; Na+-transporting NADH:ubiquinone oxidoreductase subunit E [EC:1.6.5.8]	1787.21	1568	417.08	1320.43	1049.03	2133.61	1207.17	2112.48	1438.6	1731	1977.19	1043.66	1030.48	708.15
K00351	nqrF; Na+-transporting NADH:ubiquinone oxidoreductase subunit F [EC:1.6.5.8]	605.21	662.2	323.68	495.43	415.03	795.81	376.17	708.68	452.6	411.6	827.39	407.26	374.48	384.35
K00354	E1.6.99.1; NADPH2 dehydrogenase [EC:1.6.99.1]	360.95	457.77	776.5	378.6	429.38	592.08	416.89	382.28	358.44	636.78	331.28	891.43	385.87	460.17
K00355	NQO1; NAD(P)H dehydrogenase (quinone) [EC:1.6.5.2]	2304.07	2708.63	7198	2435.86	2684.26	3170.5	2302.07	2775.36	2400.93	2620	2018.7	5553.15	2211.2	4369.36
K00356	E1.6.99.3; NADH dehydrogenase [EC:1.6.99.3]	8688.67	8876.71	17857.5	10766.6	8895.53	10880.2	10207	8668.02	8237.53	8988.91	9227.65	15137	8951.8	12486.4
K00360	nasB; assimilatory nitrate reductase electron transfer subunit [EC:1.7.99.-]	10192.1	9562.22	2423.51	5346.09	9262.54	6226.51	5412.48	7798.3	7690.49	5751.16	7296.25	3285.25	9928.67	2539.09
K00362	nirB; nitrite reductase (NADH) large subunit [EC:1.7.1.15]	22996.6	23278.8	21023.7	17701.6	23508.3	19764	18074.2	20848.3	22059.5	17959.8	19310.9	19005	23345.6	17619.3
K00363	nirD; nitrite reductase (NADH) small subunit [EC:1.7.1.15]	31382.4	28551.9	25051.5	24217.2	28269.3	27678.2	23360.4	28644.5	30142.8	25155.7	26912.7	27168.7	28322.1	25652.4
K00364	E1.7.1.7, guaC; GMP reductase [EC:1.7.1.7]	916.95	1281.77	887.17	828.49	1184.22	1079.77	1161.39	886.2	982.46	1003.78	971.32	887.56	989.05	1170.14
K00365	uaZ; urate oxidase [EC:1.7.3.3]	11171.2	10228.6	3874.34	7518.92	10586	7676.26	7194.28	8154.97	9840.9	7325.25	7522.01	4968.08	10311.7	3423.53
K00366	nirA; ferredoxin-nitrite reductase [EC:1.7.7.1]	3026.37	3402.41	8829.43	3775.77	10278.2	3882.95	5271.91	5402.72	3588.72	3716.11	3876.14	9424.59	4022.06	6636.92
K00367	narB; ferredoxin-nitrate reductase [EC:1.7.7.2]	519.34	676	294.83	428.34	5340.34	380.66	1706.25	2108.67	743.33	358.33	1163.99	257	1175	476.5
K00368	nirK; nitrite reductase (NO-forming) [EC:1.7.2.1]	4780.47	4642.95	1013.96	3481.68	4641.34	4893.94	4504.95	4795.9	4124.17	3786.75	3845.87	980.34	5404.95	895.45
K00370	narG, narZ, nxrA; nitrate reductase / nitrite oxidoreductase, alpha subunit [EC:1.7.5.1 1.7.99.-]	9583	10195.2	3035.72	6026.17	10158.3	9086.65	6938.81	8903.33	8400.95	7914.55	7144.46	3800.59	9846.71	3118
K00371	narH, narY, nxrB; nitrate reductase / nitrite oxidoreductase, beta subunit [EC:1.7.5.1 1.7.99.-]	8338.5	9697.66	3060.72	5533.67	9116.34	8461.08	6582.95	8224.33	7707.95	7495.98	6413.6	3832.59	9250.42	3128
K00372	nasA; assimilatory nitrate reductase catalytic subunit [EC:1.7.99.-]	21539.5	20428.6	19863.3	16433.3	19680.2	18360.4	16198.4	19059.2	20333.8	16595.8	18131.9	18970.2	19558	17804.9
K00373	narJ, narW; nitrate reductase molybdenum cofactor assembly chaperone NarJ/NarW	7402.83	8432.16	3129.22	4724.84	7988.34	5933.75	5649.62	7178.33	6600.28	5794.98	5558.1	3800.59	8021.92	2973
K00374	narI, narV; nitrate reductase gamma subunit [EC:1.7.5.1 1.7.99.-]	7707.16	8638.16	3082.72	4756.01	8131.84	6215.42	5753.79	7332.33	6672.61	5842.98	5878.6	3859.09	8215.42	3087.5
K00375	K00375; GntR family transcriptional regulator / MocR family aminotransferase	30377.3	36415	50574	31523.6	31520.4	32366.5	28341	30304.8	31790.7	28139	25892.9	50343.2	32857.2	36409.3
K00376	nosZ; nitrous-oxide reductase [EC:1.7.2.4]	1889.84	1453	402	1476.67	1704.76	1440.71	1403	1935.41	1371.25	1134.5	1810.58	382	1555.75	465.25
K00380	cysJ; sulfite reductase (NADPH) flavoprotein alpha-component [EC:1.8.1.2]	4649.77	6569.3	15685.4	6756.27	5367.04	8637.87	6380.99	6127.7	5303.43	6750.39	6150.77	14398.9	5438.94	10936.2
K00381	cysI; sulfite reductase (NADPH) hemoprotein beta-component [EC:1.8.1.2]	9494.46	10599.5	23034.3	12414.6	9944.16	13128.5	11644	10092.9	9156.8	10159.8	10951.2	19193.1	10385.7	15713.6
K00382	DLD, lpd, pdhD; dihydrolipoamide dehydrogenase [EC:1.8.1.4]	121472	119269	78417.1	105792	119458	117757	109595	113912	119941	107167	105174	77161.4	119762	74582.7
K00383	GSR, gor; glutathione reductase (NADPH) [EC:1.8.1.7]	5683.55	7478.99	17918.6	7528.65	10803.3	8968.72	7905.62	8188.4	5510.93	6912.2	7442.88	15544	6425.62	12027.1
K00384	trxB, TRR; thioredoxin reductase (NADPH) [EC:1.8.1.9]	107111	101431	94725.2	98883.7	112131	106508	99854.9	102650	106769	96604	93681.9	92932.6	107520	79476.8
K00385	asrC; anaerobic sulfite reductase subunit C	60	36	100.33	57.75	103.5	199.11	29	86.96	43.08	37.75	55.42	167.06	40.87	125.03
K00387	SUOX; sulfite oxidase [EC:1.8.3.1]	234	138	86.5	79.5	151	116	97.5	172.93	144	68	216.41	91.5	253.5	138.5
K00389	yidH; putative membrane protein	24045.5	19902.7	8406.92	15597.2	27057.1	16087.1	16915.5	21936.9	22026	14954.5	17858.9	11240.9	22201.6	10014.5
K00390	cysH; phosphoadenosine phosphosulfate reductase [EC:1.8.4.8 1.8.4.10]	39912.5	40951.2	40683.1	39742.2	43700.5	44015	40915.5	39958.1	42909.1	40603.9	36423.4	38853.5	40419.8	35188.2
K00392	sir; sulfite reductase (ferredoxin) [EC:1.8.7.1]	24854.3	22747.2	16702.9	19878.1	27468.2	22430.1	20933.5	24169	25471	20916.5	19952	19406.3	23841.2	18151.8
K00394	aprA; adenylylsulfate reductase, subunit A [EC:1.8.99.2]	77	45	75.33	62.5	28.7	36	51	38	32.58	37.75	129.17	45.56	48.37	72.33
K00395	aprB; adenylylsulfate reductase, subunit B [EC:1.8.99.2]	77	45	75.33	62.5	28.7	36	51	38	32.58	37.75	129.17	45.56	48.37	72.33
K00404	ccoN; cytochrome c oxidase cbb3-type subunit I [EC:1.9.3.1]	5702.86	7212.6	21091.4	8447.58	5992.49	9685.74	7427.12	7022.95	5379.74	6976.34	7297.1	17507.3	6154.96	13688.9
K00405	ccoO; cytochrome c oxidase cbb3-type subunit II	5288.32	6743.4	15534.6	7831.26	5523.69	8727.8	6759.57	6180.94	5003.75	6565.67	6621.22	14116	5543.55	10950.7
K00406	ccoP; cytochrome c oxidase cbb3-type subunit III	10837.2	13438.7	24987.4	15559	10924.4	16353.9	12859.4	11174.8	11781.7	13526	12572.2	24629.7	10631.7	17918
K00407	ccoQ; cytochrome c oxidase cbb3-type subunit IV	4405.82	5701.9	13374.6	6506.26	4646.69	7032.8	5431.07	5049.94	4240.75	5275.17	5344.72	10518.5	4691.05	9017.82
K00410	fbcH; ubiquinol-cytochrome c reductase cytochrome b/c1 subunit	1283	1959	7319.67	2438.5	1538	2654.5	2003	1665	1579	2207	1852.5	7109	1601.5	4997.5
K00411	UQCRFS1, RIP1, petA; ubiquinol-cytochrome c reductase iron-sulfur subunit [EC:1.10.2.2]	5713.62	7385.4	17703.8	8550.18	6220.94	9278.2	7346.87	6592.93	5594	7137.76	7168.36	15210.7	5891.44	11861.7
K00412	CYTB, petB; ubiquinol-cytochrome c reductase cytochrome b subunit	16218.2	16944.3	18664.6	20294.5	16831.4	19672.9	18763.2	15518.7	17998.2	17645.7	16451.4	16596.6	17441.6	14362.9
K00413	CYC1, CYT1, petC; ubiquinol-cytochrome c reductase cytochrome c1 subunit	3906.12	4647.2	10350.6	5741.18	4230.94	6192.2	4935.87	4177.25	3730.25	4550.59	4795.7	8011.91	3815.52	6790.41
K00423	E1.10.3.3; L-ascorbate oxidase [EC:1.10.3.3]	9	0	20	0	12	6	4	0	8	0	13	33	40	17
K00425	cydA; cytochrome bd ubiquinol oxidase subunit I [EC:1.10.3.14]	38738	41393.3	42506	33736.3	40991.9	39071.5	35095.3	37355.4	38143.5	35574.9	32643.2	42156.8	37522.5	36755.2
K00426	cydB; cytochrome bd ubiquinol oxidase subunit II [EC:1.10.3.14]	38477.2	38827.4	40367	33581.3	40686.4	37559.4	34289.8	36771.8	37338.8	33907.6	32650.7	39454.4	36766.5	34641
K00427	lldP, lctP; L-lactate permease	31	164.33	139.75	101.92	75.75	126.66	98.17	36.81	33.6	140.08	32.04	94.92	53.8	137.83
K00428	E1.11.1.5; cytochrome c peroxidase [EC:1.11.1.5]	30288.3	32788.6	33597.1	28544.4	23607	32773.2	24518	27578.7	27730.3	28288.2	33033.9	29926.6	24811.6	32216
K00430	E1.11.1.7; peroxidase [EC:1.11.1.7]	0	0	25	0	6	0	0	0	0	0	0	26	0	26
K00432	gpx; glutathione peroxidase [EC:1.11.1.9]	36704.8	36639.3	39270.9	33121.5	34552.1	37488.8	31506.9	34274	35289.8	33046.1	33501	39029.6	34601.4	33370.8
K00433	cpo; non-heme chloroperoxidase [EC:1.11.1.10]	7713.04	9614.57	16985.5	10010.1	8846.79	9868.72	8591.79	8100.61	9132.92	8369.4	7404.01	16852	8404.52	11045.9
K00435	hemQ; Fe-coproporphyrin III decarboxylase [EC:1.11.1.-]	3080.33	1820	168.33	989.83	2449.5	1350.06	1209.86	1465.33	1361	1311.57	2097.87	191	2423.29	137.92
K00436	hoxH; NAD-reducing hydrogenase large subunit [EC:1.12.1.2]	565.83	259	19.5	204.17	4578.84	156.91	1212.25	1975.26	499.08	77.83	595.91	15	904.25	41.75
K00437	hydB; [NiFe] hydrogenase large subunit [EC:1.12.2.1]	18	0	20.5	6	4.5	1	8	3	2	7	16	14.5	5.5	34.5
K00441	frhB; coenzyme F420 hydrogenase subunit beta [EC:1.12.98.1]	2867.03	2376.2	321.8	1764.67	6996.87	2515.13	3214.45	4523.34	2476.33	2109.33	2582.86	459.5	2945.8	1073.7
K00446	dmpB, xylE; catechol 2,3-dioxygenase [EC:1.13.11.2]	6559.58	5658.85	4027.33	4551.39	6705.4	5642.92	4963.15	5423.68	5476.99	4928.08	5189.5	4135.16	7346.82	2698.51
K00448	pcaG; protocatechuate 3,4-dioxygenase, alpha subunit [EC:1.13.11.3]	13484.6	12157	6808.68	10247.3	13187.6	10509.6	10088.4	10459.5	12189.9	9481.71	10116.8	8259.91	13088.5	5874.11
K00449	pcaH; protocatechuate 3,4-dioxygenase, beta subunit [EC:1.13.11.3]	18648	16533.1	17408.7	14566.2	16188.9	15909.1	14110.4	15516.5	17573.7	15156.6	14793.5	18569	16359.8	16004.7
K00450	E1.13.11.4; gentisate 1,2-dioxygenase [EC:1.13.11.4]	6857.25	7436.94	8560.6	4745.47	5998.76	5485.6	5186.62	5047.19	5134.49	5094.66	5085.8	6817.9	6286.53	4927.76
K00451	HGD, hmgA; homogentisate 1,2-dioxygenase [EC:1.13.11.5]	21445.3	21404.8	25954.1	19661.4	21569.3	20086.2	17841	19833.8	20290.9	17156.5	19076.5	24794.3	21384.7	18460.1
K00452	HAAO; 3-hydroxyanthranilate 3,4-dioxygenase [EC:1.13.11.6]	1735.77	3149.24	1800.17	1215.01	1427.34	2088.63	1230.67	1826.92	1322.92	1570.09	1727.66	2213.17	1453.34	2035.17
K00453	TDO2, kynA; tryptophan 2,3-dioxygenase [EC:1.13.11.11]	21101.8	21266.5	9085.97	15685.8	20533.7	17865.8	16183.2	18110	19570.9	15585.8	17924.1	8508.55	21442.8	8019.93
K00455	hpaD, hpcB; 3,4-dihydroxyphenylacetate 2,3-dioxygenase [EC:1.13.11.15]	254.2	214.2	287.8	94	238.6	200.85	113.2	155.36	103.6	68.67	128.49	349.91	178.85	248.49
K00456	CDO1; cysteine dioxygenase [EC:1.13.11.20]	283.5	379.33	186.5	103.33	324.5	386.5	217.5	324.67	230	137	486.17	141.5	334.5	172.5
K00457	HPD, hppD; 4-hydroxyphenylpyruvate dioxygenase [EC:1.13.11.27]	29121.4	28647.6	31902	24965.3	32803.2	25527.6	24448	27085.8	27027	22754	25079.1	31644.2	28964.7	25594.3
K00459	ncd2, npd; nitronate monooxygenase [EC:1.13.12.16]	35161.2	38152.3	57132.8	38274.6	35143.4	39533.3	34004	32155.7	35707	35550.5	32886	58565.2	36521	39655.4
K00461	ALOX5; arachidonate 5-lipoxygenase [EC:1.13.11.34]	126	137	78	28	107	241	74	116	59	46	278	64	115	98
K00462	bphC; biphenyl-2,3-diol 1,2-dioxygenase [EC:1.13.11.39]	104	610	0	20	40	109.5	35	361	34	53	49	13	46.5	22
K00463	IDO, INDO; indoleamine 2,3-dioxygenase [EC:1.13.11.52]	1569.24	1049	103	1099.5	1323	1220	875	1135.5	1131	985.75	1150.12	96	1191	121
K00464	diox1; all-trans-8'-apo-beta-carotenal 15,15'-oxygenase [EC:1.13.11.75]	1999.33	3160	756	1949.67	6352.67	2307.33	2843.25	3474.84	2078.33	1927.33	2538.66	674	2317	1183.5
K00466	iaaM; tryptophan 2-monooxygenase [EC:1.13.12.3]	3844.11	2441.72	327.3	1574.59	3363.61	1934.93	1676.4	2212.82	2097.39	1512.43	2397.4	161.5	2871.24	176.2
K00467	E1.13.12.4; lactate 2-monooxygenase [EC:1.13.12.4]	1978.67	2240	343.5	1646.67	2579.34	1791.33	1788	2237.66	2539	1443	2165	241.5	3040.5	310.5
K00469	MIOX; inositol oxygenase [EC:1.13.99.1]	915.05	1030.51	3355.33	1626.02	857.51	1339.5	1266.32	656.49	1332.31	1605.27	852.62	3874.68	758.35	2761.37
K00471	E1.14.11.1; gamma-butyrobetaine dioxygenase [EC:1.14.11.1]	136.2	276.23	296.8	181	219.93	264.4	281.7	175.06	335	189.9	244.9	263	243.67	388.64
K00472	P4HA; prolyl 4-hydroxylase [EC:1.14.11.2]	797.5	1156.33	418	1034.33	1148.8	1184.33	1068.5	800.67	874.5	787.34	1078.67	450.16	881.87	543.71
K00476	ASPH; aspartate beta-hydroxylase [EC:1.14.11.16]	20.24	54	22.5	28	63.5	98.5	53	50.5	11	72.25	77.62	25.75	43	32
K00477	PHYH; phytanoyl-CoA hydroxylase [EC:1.14.11.18]	764.74	594	658.33	508	530.13	830.83	482.5	836	573.5	605.59	1009.62	853.91	686.87	644.71
K00479	gbcA; glycine betaine catabolism A	5776.35	5517.89	840.74	2882.26	5215.24	3768.36	3094.04	4986.34	3930.08	3100.06	4290.2	772.74	5975.78	787.21
K00480	E1.14.13.1; salicylate hydroxylase [EC:1.14.13.1]	9601.99	12454.9	18105.3	8445.52	9353.27	10129.5	8346.54	8994.67	7811.89	8820.02	8313.68	16760.2	9667.14	11530.9
K00481	pobA; p-hydroxybenzoate 3-monooxygenase [EC:1.14.13.2]	13448.2	12221.8	7786.05	9550.18	13080.6	10055.3	9052.66	10589.2	12056.2	8770.79	9765.34	9494.9	12258.2	6376.8
K00483	hpaB; 4-hydroxyphenylacetate 3-monooxygenase [EC:1.14.14.9]	3791.06	3025	2600.22	2474.94	3493.77	3417.05	3313.1	3544.28	3490.47	2649	2839.26	2845.58	4153.32	1602.31
K00484	hpaC; flavin reductase (NADH) [EC:1.5.1.36]	257.7	460.2	1408.3	488.5	318.17	541.68	314.7	261.64	358.1	527.84	327.99	1541.32	314.72	801.08
K00485	FMO; dimethylaniline monooxygenase (N-oxide forming) [EC:1.14.13.8]	216.17	54	0	18	39	165.5	7	85	15.5	28.5	92	0	33.5	0
K00486	KMO; kynurenine 3-monooxygenase [EC:1.14.13.9]	1683.27	3466.41	2131.17	1371.01	1471.34	2200.83	1556.17	1818.25	1581.92	2029.76	1569.99	2402.67	1601.84	2244.17
K00491	nos; nitric-oxide synthase, bacterial [EC:1.14.14.47]	2272.7	2614.88	320.05	907.64	2784.2	1009.69	871.64	2763.92	1549.45	927.6	1568.23	506.27	2453.37	624.17
K00493	E1.14.14.1; unspecific monooxygenase [EC:1.14.14.1]	1744.15	1862.49	3222	1055.26	3701.85	1328.36	1243.6	2748.48	1498.51	1309.67	1344.01	3438	1583.35	2650
K00494	luxA; alkanal monooxygenase alpha chain [EC:1.14.14.3]	20	0	0	0	17	0	0	7	0	17	11	0	0	0
K00496	alkB1_2, alkM; alkane 1-monooxygenase [EC:1.14.15.3]	4167.37	4142.45	774.55	2497.17	4499.75	3622.4	2802.2	4124.41	3773.01	2533.84	3586.7	623.67	4731.59	577.65
K00499	CMO; choline monooxygenase [EC:1.14.15.7]	844.26	894.5	526.75	523	933.08	1142.05	846.68	793.01	750.99	364.09	741.68	502	806.83	342.04
K00500	phhA, PAH; phenylalanine-4-hydroxylase [EC:1.14.16.1]	4124.39	5862.95	8917.63	6151.77	4878.35	6116.14	5422.8	4034.17	5116.66	4918.67	4246.89	10272.8	4642.43	6906.74
K00501	TH; tyrosine 3-monooxygenase [EC:1.14.16.2]	100	167	7	44	126	84	88	165	104	67	167	8	169	9
K00504	PAM, PHM; peptidylglycine monooxygenase [EC:1.14.17.3]	25	18	0	3	26	13	0	13	14	3	8	0	9	3
K00505	TYR; tyrosinase [EC:1.14.18.1]	901.06	970.53	492.58	896.92	1145.32	1099.7	1179.18	974.56	1080	922.74	550.58	360.33	781.79	271.92
K00507	SCD, desC; stearoyl-CoA desaturase (Delta-9 desaturase) [EC:1.14.19.1]	35390.6	33674.6	30508.8	30771.9	38874.6	34729.6	31073.1	35461	34253.2	30093.8	33269.7	32195	31239.7	32057.1
K00508	E1.14.19.3; linoleoyl-CoA desaturase [EC:1.14.19.3]	15849.5	14437.6	1442.75	10383.4	16143.5	11188.2	10843.9	13945	14697.4	9035.72	13630.3	1082.26	17177.2	1501.17
K00510	HMOX1; heme oxygenase 1 [EC:1.14.14.18]	5645.64	6661.31	2488.16	3495.59	12697.7	4471.85	5405.34	8290.73	5156.06	3933.75	4746.61	3414.17	7042.91	2868.44
K00511	SQLE, ERG1; squalene monooxygenase [EC:1.14.14.17]	281.34	256	115	110.32	163	381.34	133.68	290.68	244.99	96.67	437.68	98.34	251.01	165
K00514	ZDS, crtQ; zeta-carotene desaturase [EC:1.3.5.6]	1782.13	1533.51	7801.83	3797.02	6070.51	2410.5	3374.57	2441.5	3266.64	2627.35	1289.83	9392.68	1614.35	5892.87
K00517	CYP81F; indol-3-yl-methylglucosinolate hydroxylase [EC:1.14.-.-]	42466.6	47148.3	26954	33593.6	46362.7	37812.4	33027.6	39981.2	41631.4	34031.3	33020.3	31389.1	41433.1	23306.3
K00518	sodN; nickel superoxide dismutase [EC:1.15.1.1]	13344.2	13378.9	2850.51	10081.3	13556.8	11015.5	10820.6	12813.5	14009.3	10904.5	10264.5	4521.75	13062.4	3277.03
K00520	merA; mercuric reductase [EC:1.16.1.1]	459.75	256.75	201.5	412	303.67	431.83	667	231.08	584	228	255.42	48	228	108
K00523	ascD, ddhD, rfbI; CDP-4-dehydro-6-deoxyglucose reductase, E3 [EC:1.17.1.1]	2493.72	3014.36	2197.09	2902.66	2778.54	3703.85	2715.04	2391.74	2465.25	2383.36	2866.28	2190.57	2893.86	2251.96
K00524	nrdJ; ribonucleotide reductase, class II [EC:1.17.4.1]	61	46	0	19.5	395.17	7	325.42	183.67	10.5	1.33	149.83	0	128.67	1
K00525	E1.17.4.1A, nrdA, nrdE; ribonucleoside-diphosphate reductase alpha chain [EC:1.17.4.1]	67363.9	65865.7	59838.2	62418	63871.9	71355.8	63600.7	65165	66843.4	63166	60320.6	57060.8	66552.3	52858.7
K00526	E1.17.4.1B, nrdB, nrdF; ribonucleoside-diphosphate reductase beta chain [EC:1.17.4.1]	26086.4	23984.7	24136.7	21424.7	25053.8	24947.3	23061	23923.5	23574.4	21262	22706	21193.3	26150.6	21883.8
K00527	rtpR; ribonucleoside-triphosphate reductase (thioredoxin) [EC:1.17.4.2]	1765.22	1692.91	4848.63	1687.9	1613.84	1708.66	1349.51	1576.18	1538.52	1932.14	2034.58	3397.41	1671.46	5216.27
K00528	fpr; ferredoxin/flavodoxin---NADP+ reductase [EC:1.18.1.2 1.19.1.1]	48260.7	44277.5	31668.5	41858.7	44728.1	46502.8	42213.3	42418.8	45931.5	42317.2	40713.4	31102.7	45616.2	29746
K00529	hcaD; 3-phenylpropionate/trans-cinnamate dioxygenase ferredoxin reductase component [EC:1.18.1.3]	21984.1	26502.5	21461.5	21816.6	23344.7	25535.3	24176.5	22723.1	25294.3	24437.1	19084.5	21616.6	25684.3	16383.3
K00531	anfG; nitrogenase delta subunit [EC:1.18.6.1]	35	5	0	1.5	4	0	3	4	1.25	0	0	1.5	4.2	0
K00532	E1.12.7.2; ferredoxin hydrogenase [EC:1.12.7.2]	5	0	22.33	10.25	5.5	38	0	17.25	7.08	8.75	4.42	86.06	3.17	29.04
K00533	E1.12.7.2L; ferredoxin hydrogenase large subunit [EC:1.12.7.2]	20.5	25.25	99	29.25	8	30	28	20.25	16.5	23.25	68	28	19	47
K00534	E1.12.7.2S; ferredoxin hydrogenase small subunit [EC:1.12.7.2]	100	68	38.67	32.5	67.34	40.33	24.5	62	28	34.5	94	61	59.5	67
K00537	ARSC1, arsC; arsenate reductase [EC:1.20.4.1]	22420.9	25449.1	37760.6	23106.3	23092.6	26241	22243.5	23387.8	20853.5	21059	23210.3	31662.8	23499.3	26340.8
K00543	ASMT; acetylserotonin O-methyltransferase [EC:2.1.1.4]	0	0	0	0	0	0	5	0	0	8	5	5.75	0	0
K00544	BHMT; betaine-homocysteine S-methyltransferase [EC:2.1.1.5]	341	85	0	141	320	29	51	175	95.5	1	190	0	105	6
K00545	COMT; catechol O-methyltransferase [EC:2.1.1.6]	219	273	268	61	261.5	250	165	247	170	197	243	272	221.5	173
K00547	mmuM, BHMT2; homocysteine S-methyltransferase [EC:2.1.1.10]	18129	16222.6	12307.4	14567.2	16662.4	14333.1	13368.1	14338.8	15143.5	12525.7	14883.5	12548.6	15376	11155
K00548	metH, MTR; 5-methyltetrahydrofolate--homocysteine methyltransferase [EC:2.1.1.13]	60289.8	56932.5	55949.7	59164.3	62156.8	63253	58826.3	58975.2	61725.3	55830.9	54899.4	54118.2	59118.6	49256.6
K00549	metE; 5-methyltetrahydropteroyltriglutamate--homocysteine methyltransferase [EC:2.1.1.14]	31700.7	29773.7	29278.9	28197.7	30145.6	28530	27139.6	27012.3	29231.2	25540.7	26140	32474.8	30946.5	23995.9
K00554	trmD; tRNA (guanine37-N1)-methyltransferase [EC:2.1.1.228]	56848.9	52614.6	45310.6	52753.6	57927.7	58149.9	54650.7	54745	56989.8	52391.3	50676.8	43140.9	55861.7	42757.8
K00555	TRMT1, trm1; tRNA (guanine26-N2/guanine27-N2)-dimethyltransferase [EC:2.1.1.215 2.1.1.216]	40.33	20.5	0	16.67	203	3.33	131.33	143.67	7.33	0	40.33	0	67.83	3
K00556	trmH; tRNA (guanosine-2'-O-)-methyltransferase [EC:2.1.1.34]	4561.45	7844.87	3501.15	3768.77	3820.34	5896.3	4507.75	5102.51	4494.28	4873.15	4417.37	4032.41	4825.72	3727.75
K00557	trmA; tRNA (uracil-5-)-methyltransferase [EC:2.1.1.35]	365.7	423.36	539.55	402.18	387.59	686.37	262.54	254.95	319.35	300.08	350.33	395.42	261.28	362.86
K00558	DNMT1, dcm; DNA (cytosine-5)-methyltransferase 1 [EC:2.1.1.37]	29949.3	27538.4	20241.5	21824	59111.9	24222	28521.4	37343.3	27016.2	21412.6	26933.2	21204.4	29436.4	20507.9
K00559	E2.1.1.41, SMT1, ERG6; sterol 24-C-methyltransferase [EC:2.1.1.41]	10	14	0	2	17	10	4	13	0	4	21	0	5	2
K00560	thyA, TYMS; thymidylate synthase [EC:2.1.1.45]	25201.2	25592.8	20378.6	22691.6	24954.3	25282.8	22317.3	25014.1	24669.5	22380.8	24560.2	19889.6	25476.8	17969.2
K00561	ermC, ermA; 23S rRNA (adenine-N6)-dimethyltransferase [EC:2.1.1.184]	2201.13	3482.32	2250.34	1448.42	1869.56	2132.34	1458.75	2620.74	1978.59	2010.41	1540.66	3157.71	2392.33	2226.49
K00563	rlmA1; 23S rRNA (guanine745-N1)-methyltransferase [EC:2.1.1.187]	10510	9603.63	3349.53	6467.96	9455.88	7413.29	6881.65	8078.96	9099.93	6942.44	7116.05	4328.46	9408.74	3419.5
K00564	rsmC; 16S rRNA (guanine1207-N2)-methyltransferase [EC:2.1.1.172]	11613.8	10916	4609.55	7964.94	10267.6	10048	8401.24	9399.93	9990.64	8970.79	8535.35	5626.21	9840.56	5099.32
K00566	mnmA, trmU; tRNA-uridine 2-sulfurtransferase [EC:2.8.1.13]	57124.5	53358.6	45347	52853.3	58081.9	58586.1	54783.5	55249.7	57107.4	52593.4	50893.4	43224.9	56015.7	42753.6
K00567	ogt, MGMT; methylated-DNA-[protein]-cysteine S-methyltransferase [EC:2.1.1.63]	64758.6	63628	52167	58659.9	60734.4	66840.3	60534	61019.3	64421	60222.8	56297.3	51766.1	64770.2	48351.3
K00568	ubiG; 2-polyprenyl-6-hydroxyphenyl methylase / 3-demethylubiquinone-9 3-methyltransferase [EC:2.1.1.222 2.1.1.64]	13228.6	13617.3	20752.5	14395.8	15404.1	15110.3	12905	13689.2	13201.2	12149.2	12783.4	18884.7	11892.9	15598.6
K00569	TPMT, tpmT; thiopurine S-methyltransferase [EC:2.1.1.67]	639.95	1145.2	250.8	695.85	641.72	1659.54	613.37	859.17	570	946.75	663.95	115.5	626.9	153.62
K00570	pmtA; phosphatidylethanolamine/phosphatidyl-N-methylethanolamine N-methyltransferase [EC:2.1.1.17 2.1.1.71]	6868.5	8487.23	25035.3	9224.08	7093.61	10408.3	7894	7849.36	6256	8729.75	8150.99	22454	7281	16243.3
K00571	E2.1.1.72; site-specific DNA-methyltransferase (adenine-specific) [EC:2.1.1.72]	33771.6	27259.1	17931.5	24549.1	32264.6	30494	26353.8	32105	32761.4	28173.4	29422.6	21547	27124.6	28531.2
K00573	E2.1.1.77, pcm; protein-L-isoaspartate(D-aspartate) O-methyltransferase [EC:2.1.1.77]	46918.2	47742.3	55008.8	46811.1	42747.9	49814	42747.9	45384.1	44592.2	43465.9	43392.6	53948.7	43949.7	47449.1
K00574	cfa; cyclopropane-fatty-acyl-phospholipid synthase [EC:2.1.1.79]	50201.2	47149	45447.1	39934.3	48715.4	45709.9	40326.6	48127.8	43188.5	38923.2	44922	41535.3	51637	32728.7
K00575	cheR; chemotaxis protein methyltransferase CheR [EC:2.1.1.80]	44857.8	44275.4	53226.9	46545.1	50932.7	48951.2	45304.1	44373.6	47232.3	43452.9	44238.4	48480.5	43566.2	47493.9
K00586	DPH5; diphthine methyl ester synthase [EC:2.1.1.314]	0	0	0	0	0	0	0	0	0	0	0	0	0	2
K00587	ICMT, STE14; protein-S-isoprenylcysteine O-methyltransferase [EC:2.1.1.100]	0	15	0	0	11	7	10	0	0	2.78	5	0	0	0
K00588	E2.1.1.104; caffeoyl-CoA O-methyltransferase [EC:2.1.1.104]	8093.37	8595.66	2856.83	6467.96	9709.76	7175.52	6523.18	7837.1	8228.13	6207.69	6284.98	3640.92	7388.17	3512.26
K00589	MET1; uroporphyrin-III C-methyltransferase [EC:2.1.1.107]	5.5	0	0	14	4.5	3	0	0	0	1	13	0	5	0
K00590	E2.1.1.113; site-specific DNA-methyltransferase (cytosine-N4-specific) [EC:2.1.1.113]	52.67	13.5	51.5	0	58.67	8	30.42	25.17	0	19.33	125.33	20	18.67	13.5
K00594	xyoA, aldO; alditol oxidase [EC:1.1.3.41]	9346.59	9091.72	1685.17	5908.93	8932.71	5916.19	5967.09	8174.48	8170.32	5665.93	6827.48	2259.42	9612.08	1183.36
K00595	cobL; precorrin-6Y C5,15-methyltransferase (decarboxylating) [EC:2.1.1.132]	17115.6	17934.2	19661.6	13938.9	25195.1	15036.1	15900.3	18342.3	16753.3	13513.1	14132.4	17981.2	18477.4	13646.4
K00596	E4.1.1.64; 2,2-dialkylglycine decarboxylase (pyruvate) [EC:4.1.1.64]	1272.5	785.66	311.67	587.25	1600.97	771.42	700.83	1273.82	1075.75	554.83	836.5	416.83	1417.37	425.87
K00598	tam; trans-aconitate 2-methyltransferase [EC:2.1.1.144]	18926.8	18260.9	14097.3	13860.1	20831.7	15122	14666.7	17276.7	17353.4	13494	15121.1	12657.1	19995.3	9783.19
K00600	glyA, SHMT; glycine hydroxymethyltransferase [EC:2.1.2.1]	68540.4	63227.4	47172.2	57830.5	67608.2	65740.9	61135.8	63325.6	64794.8	59322	57902.7	45733.8	65891.8	44415.7
K00601	E2.1.2.2; phosphoribosylglycinamide formyltransferase [EC:2.1.2.2]	1353	714	29	919	1045	581	644	868	846	556	929	93	883	82
K00602	purH; phosphoribosylaminoimidazolecarboxamide formyltransferase / IMP cyclohydrolase [EC:2.1.2.3 3.5.4.10]	57120.6	53341.2	44827.1	52772.1	58077.9	58483.4	54669.2	55327.4	57092.2	52463.1	51036.1	42822.3	55994.2	42120.6
K00603	fctD; glutamate formiminotransferase [EC:2.1.2.5]	6849.71	5118.5	7961	7817.01	6087.93	7267.75	7132	5671	7137.42	6474.17	5415.82	9344.79	6141.2	6696.92
K00604	MTFMT, fmt; methionyl-tRNA formyltransferase [EC:2.1.2.9]	61314.3	56861.5	48862.6	56384.4	62098.1	62306.1	57639.7	59684.6	60000.5	55322.2	54834.7	46934.6	60310.7	45922.2
K00605	gcvT, AMT; aminomethyltransferase [EC:2.1.2.10]	62198.8	57249.4	51696.2	57466.4	62608.4	62962	57488	58082.5	59656.6	55742.4	55450.9	50810	59651.8	47287.3
K00606	panB; 3-methyl-2-oxobutanoate hydroxymethyltransferase [EC:2.1.2.11]	52475.8	49572.1	44976.9	49482.7	54359.7	55269.1	51496.5	50888.8	54121.1	49897	46218.4	41797	51921.9	40485.9
K00608	pyrBI; aspartate carbamoyltransferase [EC:2.1.3.2]	0	0	2.5	2	0	18.5	4.5	0	0	0	0	0	0	3.5
K00609	pyrB, PYR2; aspartate carbamoyltransferase catalytic subunit [EC:2.1.3.2]	56936.9	53265.6	45311.6	52515.5	57947.5	58257.6	54538.3	54852.9	56891.6	52334.4	50729.4	43243.3	55805.8	42558.6
K00610	pyrI; aspartate carbamoyltransferase regulatory subunit	224.05	389.61	520.68	348.06	320.09	460.24	255.18	263.3	264.52	255.76	352.9	422.16	232.89	507.47
K00611	OTC, argF, argI; ornithine carbamoyltransferase [EC:2.1.3.3]	55965.1	53285.5	44390	50410.4	56655.2	56468.5	52985.9	54489.6	56563.8	51071.1	48040.6	42327.6	55173.8	41331.2
K00612	E2.1.3.-; carbamoyltransferase [EC:2.1.3.-]	15599.8	18408.1	22070.9	16243.9	18247.3	16280.1	14454.4	16083.5	15900	14694.8	14388.4	23680.8	15337.5	17577.4
K00613	GATM; glycine amidinotransferase [EC:2.1.4.1]	143	138.86	228.5	73.17	141.09	124.34	70.5	241.26	69	68	121.41	69	126	98.9
K00615	E2.2.1.1, tktA, tktB; transketolase [EC:2.2.1.1]	94976.4	90087.3	86153.8	86937.4	94582.5	96026.4	87293.3	90851.9	91998.9	84100.1	83538.1	81645.9	93686.1	75522.8
K00616	E2.2.1.2, talA, talB; transaldolase [EC:2.2.1.2]	57283.3	54092.4	44834.2	53115.8	63492	59974.7	56395.7	57042	58408.7	53203.3	51511	42739.1	56587	43239.9
K00619	argA; amino-acid N-acetyltransferase [EC:2.3.1.1]	20185.9	18411.9	12770.9	15666.3	21968.8	17533	16097.7	18971.5	17818.2	16394	15986.9	15738.8	19334.2	12268.6
K00620	argJ; glutamate N-acetyltransferase / amino-acid N-acetyltransferase [EC:2.3.1.35 2.3.1.1]	50428.9	45768.8	41651.2	46289.7	52486.6	50993.9	48597.8	48493.5	50759.7	46336.8	43266.1	39468.6	48847.3	38563.1
K00621	GNPNAT1, GNA1; glucosamine-phosphate N-acetyltransferase [EC:2.3.1.4]	13.5	36	17.5	12.5	12.5	28	25.5	37.5	38	20	52.5	11.5	29.5	25.5
K00622	nat; arylamine N-acetyltransferase [EC:2.3.1.5]	221	245.33	200.5	65	231.83	244	146	234.66	130	179.33	226	245	214.17	152
K00624	E2.3.1.7; carnitine O-acetyltransferase [EC:2.3.1.7]	1202.5	1055.33	42.67	373.75	841.83	335.75	245.5	870.66	484.75	217.33	587.33	31	554.67	40
K00625	E2.3.1.8, pta; phosphate acetyltransferase [EC:2.3.1.8]	4698.37	5105.41	14457.8	5783.42	5179.54	6292.21	5052.22	5102.79	4427.22	5251.75	5677.25	12627.7	5090.69	9879.77
K00626	E2.3.1.9, atoB; acetyl-CoA C-acetyltransferase [EC:2.3.1.9]	202120	197032	128301	168941	197457	192229	175097	188677	193930	171336	171371	126837	204703	109635
K00627	DLAT, aceF, pdhC; pyruvate dehydrogenase E2 component (dihydrolipoamide acetyltransferase) [EC:2.3.1.12]	77014.9	72748.6	57013.3	61624.4	76280.4	75288.8	67982.9	72181.3	72690.2	66823.9	65864.4	50732.8	75080.6	51255.6
K00630	ATS1; glycerol-3-phosphate O-acyltransferase [EC:2.3.1.15]	17	35	150	109	4	42	18	9	10	17	24	88	7	240
K00631	plsB; glycerol-3-phosphate O-acyltransferase [EC:2.3.1.15]	3867.85	5541.61	2491.1	3591.77	3559.3	5368.26	3513.2	3835.6	3542.63	4108.74	4611.06	2167.65	3807.13	2557.12
K00632	fadA, fadI; acetyl-CoA acyltransferase [EC:2.3.1.16]	65829.9	64216.6	32971.7	59474.4	64997.1	66450.1	62547.2	63020.8	70611.4	59792.6	56986.1	33665.6	68544.9	32775.7
K00633	lacA; galactoside O-acetyltransferase [EC:2.3.1.18]	108.34	153.83	349.17	152.43	349.33	198.85	152.43	401.67	163.84	222.49	227.67	453.34	322.51	315.16
K00634	ptb; phosphate butyryltransferase [EC:2.3.1.19]	1059.16	917.53	1111.5	771.59	909.93	1262.86	757.22	1178.99	850.27	1085.53	1016.41	1529.7	859.37	931.19
K00635	E2.3.1.20; diacylglycerol O-acyltransferase [EC:2.3.1.20]	6726.5	6660.5	598.75	4922.25	7912.25	4765.75	4813.5	6814.5	7084.5	3862.75	6019.75	219.75	8094.25	305
K00638	catB; chloramphenicol O-acetyltransferase type B [EC:2.3.1.28]	66.7	79.2	174.05	65.61	83.33	146.1	100.7	42.14	42	101.75	43.95	145.75	99.05	88.2
K00639	kbl, GCAT; glycine C-acetyltransferase [EC:2.3.1.29]	30215.3	27774.9	23427.7	26898.4	26410.9	27982.9	24912	26917.2	27109.2	25631.4	27862.7	24871.2	26321.6	24741.3
K00640	cysE; serine O-acetyltransferase [EC:2.3.1.30]	42658.6	41812.5	51581.2	44207.9	54641.1	50170.8	47070.8	46074.8	45661.7	43879.3	41465.6	46018.4	43717.2	43885.1
K00641	metX; homoserine O-acetyltransferase/O-succinyltransferase [EC:2.3.1.31 2.3.1.46]	37045.5	34048	40733.7	37145.6	36024.6	39539.6	35475.1	33819.6	37153	35243.6	32630	43421.2	36196.7	31832
K00643	E2.3.1.37, ALAS; 5-aminolevulinate synthase [EC:2.3.1.37]	3808.5	5161.4	17547.2	5883.25	4348.97	6379.75	5181.5	4899.69	3808.75	5502.25	4737.32	14925	4286.5	10610.8
K00645	fabD; [acyl-carrier-protein] S-malonyltransferase [EC:2.3.1.39]	60304	57815	45990.7	54730.7	60689.7	61483.6	57405	57928.6	60119.3	55518	53201.6	44285.2	59021.5	43460.2
K00646	pksF; malonyl-ACP decarboxylase	43.83	23.5	23	35.17	34	11.17	25.17	9	43.33	10	49.5	18.25	34	31
K00647	fabB; 3-oxoacyl-[acyl-carrier-protein] synthase I [EC:2.3.1.41]	7602.89	10244.6	18517	9266.52	7941.96	12842.9	8853.59	9121.59	6816.85	8474.46	10400.9	15069.9	7674.44	12509
K00648	fabH; 3-oxoacyl-[acyl-carrier-protein] synthase III [EC:2.3.1.180]	86079.4	89060.8	64873.4	73561.4	82896.5	85057.8	75698.5	84099.3	81951.6	77188	77594.5	62219.2	81283.6	61239.2
K00651	metA; homoserine O-succinyltransferase/O-acetyltransferase [EC:2.3.1.46 2.3.1.31]	1527.5	2220.35	3727.54	1952.13	1690.47	2631.91	1902.38	2009.33	1547.48	2627.48	2271.75	4014.13	1872.99	3192.73
K00652	bioF; 8-amino-7-oxononanoate synthase [EC:2.3.1.47]	30760.9	28569.5	28997.1	28817.8	32462.7	31221.5	29157.1	30079.8	30262.9	27940	28528.1	27479.6	29984.7	26356.1
K00654	SPT; serine palmitoyltransferase [EC:2.3.1.50]	2.5	24.5	0	12.75	6.75	39	25.5	9	28.5	38.75	1.5	6	13	2
K00655	plsC; 1-acyl-sn-glycerol-3-phosphate acyltransferase [EC:2.3.1.51]	112307	102721	79904.6	94323.8	108914	102766	95732.4	103560	103220	90298.9	97238.6	76797.8	108279	71726.2
K00656	E2.3.1.54, pflD; formate C-acetyltransferase [EC:2.3.1.54]	1918.14	1935.56	2749.2	1624.85	2513.81	2340.57	1952.44	2366.08	1708.64	1847.63	2431.17	2705.04	2529.8	2817.92
K00657	speG, SAT; diamine N-acetyltransferase [EC:2.3.1.57]	4488.17	4614.84	1478.11	2695.65	4352.01	3299.88	2535.32	5372.45	3063.05	2846.05	3568.26	1595.58	4990.92	1125.42
K00658	DLST, sucB; 2-oxoglutarate dehydrogenase E2 component (dihydrolipoamide succinyltransferase) [EC:2.3.1.61]	56934.2	52833.5	41756.6	51319.3	52367.6	56825.1	51635.3	53168.8	54120.8	50675.2	51168.4	41356.1	54210.1	38779.8
K00661	maa; maltose O-acetyltransferase [EC:2.3.1.79]	9337.48	9057.68	9363.47	8409.29	14004.4	10451.1	10086.5	9941.25	11824.6	9504.07	7797.4	10592.5	9496.09	12079.7
K00662	aacC; aminoglycoside 3-N-acetyltransferase [EC:2.3.1.81]	1995.41	2153.61	564	1206.34	2134.83	1813.79	1393.26	2787.06	1572.44	1179.33	1646.9	530.67	2218.38	640.61
K00663	aacA; aminoglycoside 6'-N-acetyltransferase [EC:2.3.1.82]	9088.25	8215.28	4014.06	7502.76	9566.02	7720.28	7867.1	8646.47	9325.02	7056.32	7575.44	4910	10492.2	3681.28
K00666	K00666; fatty-acyl-CoA synthase [EC:6.2.1.-]	119525	124872	96325.7	105416	120704	124067	110472	114329	122772	109847	102002	92103	125074	74575.8
K00667	FAS2; fatty acid synthase subunit alpha, fungi type [EC:2.3.1.86]	12	0	0	0	0	0	0	0	0	0	0	0	0	0
K00672	ftr; formylmethanofuran--tetrahydromethanopterin N-formyltransferase [EC:2.3.1.101]	4184.07	3750.85	4042.38	2912.05	2353.24	4121.67	2775.38	4500.14	4339.05	4261.8	3881.6	5372.76	2550.98	6321.8
K00673	astA; arginine N-succinyltransferase [EC:2.3.1.109]	2647.36	4034.62	2751.31	2904.26	2532.96	4093.73	2473.84	2497.1	2436.88	2750.55	3783.62	2218.98	2629.71	2196.25
K00674	dapD; 2,3,4,5-tetrahydropyridine-2,6-dicarboxylate N-succinyltransferase [EC:2.3.1.117]	31818.2	33895.3	32937.8	29677.2	31296.5	31691.2	28366.5	29387.2	30730.6	28173.5	28370.4	31573.6	31667.4	25440.3
K00675	nhoA; N-hydroxyarylamine O-acetyltransferase [EC:2.3.1.118]	5877.68	6690.87	6210.35	3608.17	5074.44	4768.16	3615.55	5313.27	5402.44	5057.07	4531.33	7433.94	5533.23	8086.52
K00677	lpxA; UDP-N-acetylglucosamine acyltransferase [EC:2.3.1.129]	23364	20958.9	44232.8	26381.6	24409.9	26689.9	24370.3	23903.5	23785.1	23557.3	23447.5	39373.9	19890.5	36862.1
K00680	ytmI; uncharacterized N-acetyltransferase [EC:2.3.1.-]	15818.5	14470.6	20852	12261.8	13787.3	15749.9	12247.9	13272.5	13155.8	15000.6	14195	23598.1	14885.4	18002.6
K00681	ggt; gamma-glutamyltranspeptidase / glutathione hydrolase [EC:2.3.2.2 3.4.19.13]	80207.1	77572.2	99438.2	77351	83517.5	80782.3	74591.2	78932.4	75194.6	69071.6	74750.7	95268.5	80175.3	79238.4
K00682	GGCT; gamma-glutamylcyclotransferase [EC:4.3.2.9]	151	282	0	152	237	588	210	239	257	410	174	0	265	0
K00683	QPCT; glutaminyl-peptide cyclotransferase [EC:2.3.2.5]	71.5	72	52	77	61.67	139.5	96	76.5	54.5	98.17	91.5	63	184.83	172
K00684	aat; leucyl/phenylalanyl-tRNA---protein transferase [EC:2.3.2.6]	20882.4	22991.6	27212.4	19695.3	24490.2	23355.2	20337.7	23572.6	19563.5	18739.3	22214.5	22978.5	22052.9	22673.1
K00685	ATE1; arginyl-tRNA---protein transferase [EC:2.3.2.8]	6296.33	8214.69	17357	8612.59	6790.03	9929.48	7686.55	7534.17	6179.42	7317.55	8001.2	14533.5	6735.12	11684.6
K00686	tgl; protein-glutamine gamma-glutamyltransferase [EC:2.3.2.13]	187.67	91.33	65.72	180.83	115.5	174.5	173.75	126.89	189.75	106	178.17	11.1	151	16.5
K00687	pbp2B, penA; penicillin-binding protein 2B	83	200.6	124.8	118.8	112	77.5	69	115	87.67	184.27	158.32	104.15	104	68.8
K00688	PYG, glgP; glycogen phosphorylase [EC:2.4.1.1]	52142.6	49063.7	43757	47714	57911.5	53691.2	50386.9	52108.8	52466.6	48270.4	46944.6	41405.3	50609.7	41233.7
K00689	E2.4.1.5; dextransucrase [EC:2.4.1.5]	99	126	98.67	126	108	68	66	121	94	99	157	86.89	99	129.56
K00690	E2.4.1.7; sucrose phosphorylase [EC:2.4.1.7]	264.01	422.33	655.39	236.5	321.16	388.24	211.51	439	186.26	329.33	405.8	611.84	221.84	705.91
K00691	mapA; maltose phosphorylase [EC:2.4.1.8]	197.06	349	736.61	286.67	206.48	303.83	359	225.33	260.5	299	401.73	673.58	164	889.38
K00692	sacB; levansucrase [EC:2.4.1.10]	3258	2919.76	129.02	1039.46	2358	1199.33	1107	1582.84	1299	1284.6	1951.41	138.75	2516.5	77.8
K00693	GYS; glycogen synthase [EC:2.4.1.11]	92.17	233	281.33	190.67	115.67	222.33	280.67	194	184	303	167	211	117	256
K00694	bcsA; cellulose synthase (UDP-forming) [EC:2.4.1.12]	6597.67	5242.4	3596.77	3449.39	12812.3	4671.57	5575.78	8875.29	4836.2	4207.32	5445.4	3134.83	7457.74	2443.35
K00695	E2.4.1.13; sucrose synthase [EC:2.4.1.13]	529.5	299.5	4	361	4855.34	293	1158.84	1716.84	577	169.66	552.16	2	755.84	48.5
K00696	E2.4.1.14; sucrose-phosphate synthase [EC:2.4.1.14]	2231	1771.7	480.5	1524.5	1214.5	2473	1492.75	2727.6	1814.5	2249.5	2306.41	1394	1194.5	978.4
K00697	otsA; trehalose 6-phosphate synthase [EC:2.4.1.15 2.4.1.347]	31346.9	33691.1	24911.9	27739.2	32216.6	32508.3	30171.9	30609.2	32830.3	30599.3	25567.5	25003.1	34648.9	19180
K00700	GBE1, glgB; 1,4-alpha-glucan branching enzyme [EC:2.4.1.18]	41576.4	39327.8	38326.8	34209.2	47254.1	41261	37708.8	42539.9	40250.7	37079.4	37084.6	35855.4	40167.6	37076
K00701	cgt; cyclomaltodextrin glucanotransferase [EC:2.4.1.19]	108.75	63	0	23	671.67	16.5	37.42	217.17	98.5	6.33	114.58	0	82.17	0
K00702	E2.4.1.20; cellobiose phosphorylase [EC:2.4.1.20]	238.88	158.5	179.44	113	456.43	158	165.5	496.83	139.25	141.5	197.5	133.49	353.5	168.24
K00703	glgA; starch synthase [EC:2.4.1.21]	30451.6	27514.7	41036.4	30947	36036.5	33507.7	30440.3	32005.4	29223.6	28048.7	30230.8	37787	27616.2	36194.4
K00705	malQ; 4-alpha-glucanotransferase [EC:2.4.1.25]	27778.8	26222.1	31427.1	25758.8	34137.2	28349.8	26571.5	27808	27418.3	25275.4	24755.9	30024.4	27054	28029.5
K00709	ABO; histo-blood group ABO system transferase [EC:2.4.1.40 2.4.1.37]	0	0	0	0	0	0	0	0	0	0	1.4	0	0	0
K00712	tagE; poly(glycerol-phosphate) alpha-glucosyltransferase [EC:2.4.1.52]	278.5	242.6	694.48	290.8	359	248	188	255	275.42	275.27	445.07	704.56	227	672.54
K00713	waaD; UDP-glucose:(glucosyl)LPS alpha-1,2-glucosyltransferase [EC:2.4.1.-]	0	0	0	0	0	1.5	0	0	0	0	0	0	0	0
K00720	UGCG; ceramide glucosyltransferase [EC:2.4.1.80]	6013.9	7376.2	22641.8	11475.1	6791.69	9529.7	8723.65	5353.17	8640.66	8953.07	6321.61	25285.5	5526.76	16714.6
K00721	DPM1; dolichol-phosphate mannosyltransferase [EC:2.4.1.83]	77669.9	71569.2	53303.7	65036.2	82636.6	75459.1	69851.1	79681.2	76704.9	69169.2	67682.1	56904.8	73993.5	57947.5
K00728	POMT, pmt; dolichyl-phosphate-mannose-protein mannosyltransferase [EC:2.4.1.109]	3	0	0	0	9	0	0	3	0	5	0	0	0	4
K00729	ALG5; dolichyl-phosphate beta-glucosyltransferase [EC:2.4.1.117]	263.23	95.33	35	78.67	266.42	164.17	189.17	484	143	56.67	214.24	16	274.17	20
K00737	MGAT3; beta-1,4-mannosyl-glycoprotein beta-1,4-N-acetylglucosaminyltransferase [EC:2.4.1.144]	16	16	32	41	22	41.75	11	17	13	31	44.29	61.5	28	61
K00748	lpxB; lipid-A-disaccharide synthase [EC:2.4.1.182]	23880.6	21306.9	38751.2	25717.2	29143.8	26090.8	24810.2	25596	22780.9	22921.9	24548.2	35718.2	20763.1	34115.8
K00750	GYG1, GYG2; glycogenin [EC:2.4.1.186]	2.67	0	0	0	0	0	0	0	0	0	0	0	0	0
K00752	hasA; hyaluronan synthase [EC:2.4.1.212]	1505.03	1080.65	465.65	1138.67	1335.74	1017.47	790	1266.39	1099.01	599.78	1397.03	579.49	1310.74	474.94
K00754	bshA; L-malate glycosyltransferase [EC:2.4.1.-]	2847.61	2772.52	2555.22	1905.79	2950.62	2459.94	2302.54	2137.33	3208.83	2797.29	1802.92	3510.83	2373.69	2735.04
K00756	pdp; pyrimidine-nucleoside phosphorylase [EC:2.4.2.2]	14418.2	11440.9	15530.7	13321.1	11019.1	14162.4	12207.4	13498.6	13224.6	12537.4	12997.7	17370.8	11246.7	17317.3
K00757	udp, UPP; uridine phosphorylase [EC:2.4.2.3]	857.88	970.44	804.18	703.34	994.32	1048.74	777.26	986.76	568.43	654.02	1241.88	537.68	801.42	643.76
K00758	deoA, TYMP; thymidine phosphorylase [EC:2.4.2.4]	23117.3	21252.8	17701.2	17218.5	21702.1	18518.5	17535.9	20097.9	19824.1	16779.2	18460.1	15763.9	22749.1	13190.8
K00759	APRT, apt; adenine phosphoribosyltransferase [EC:2.4.2.7]	50336.1	47601.6	42453.8	48006.4	52850	51727	49181.5	49784.8	52453.7	46598.2	45008.7	39777.4	49834.3	39295.1
K00760	hprT, hpt, HPRT1; hypoxanthine phosphoribosyltransferase [EC:2.4.2.8]	55245.4	50393.4	29887.5	48912.2	51323	55439.8	50759.7	51943.9	55036	49468.4	47657.4	30878.2	54198.6	33537.2
K00761	upp, UPRT; uracil phosphoribosyltransferase [EC:2.4.2.9]	34940.7	32147.1	34118	28317.6	41521	32645	31306.1	35929.9	32465.3	28840	30675.2	30209.4	34995.9	29427
K00762	pyrE; orotate phosphoribosyltransferase [EC:2.4.2.10]	56695.6	54282.3	46562.4	53523.5	58421.7	60789.2	55884	55153.8	57788.8	54087.5	51164.8	44242.5	56981.6	44237.7
K00763	pncB, NAPRT1; nicotinate phosphoribosyltransferase [EC:6.3.4.21]	43312.9	42747.3	35461.3	41200.4	48253.7	46732.3	43920.2	42187.2	45697.8	42085.1	37494.3	34234.2	45507.3	30621.9
K00764	purF, PPAT; amidophosphoribosyltransferase [EC:2.4.2.14]	54819.6	52058.1	45051.7	51392.8	56367.4	57071.1	52886.8	53048.4	54913.6	51339.7	49508.3	42958.8	54129.7	42195.7
K00765	hisG; ATP phosphoribosyltransferase [EC:2.4.2.17]	56624.1	52350.5	44178.8	51874	57347.5	57550.9	53993	54592.8	56410.3	51657.3	50125.2	42000.4	55287.2	41472.5
K00766	trpD; anthranilate phosphoribosyltransferase [EC:2.4.2.18]	57755.6	54743.3	44223.5	52782.5	59328.3	58673.2	54737.8	56073	57293.4	52738.9	51083	42058	56539.3	41548.5
K00767	nadC, QPRT; nicotinate-nucleotide pyrophosphorylase (carboxylating) [EC:2.4.2.19]	56352.9	52351.7	44159	52024.3	57238.7	57753.6	53990.8	54414	56275.7	51618.6	50006.1	42090.4	55061.7	41647.1
K00768	E2.4.2.21, cobU, cobT; nicotinate-nucleotide--dimethylbenzimidazole phosphoribosyltransferase [EC:2.4.2.21]	31377.8	31985.5	21274	29554.9	33295.8	32626.1	31289.4	30660	33071.2	29930.4	26870.1	19807.7	33382.2	16903.1
K00769	gpt; xanthine phosphoribosyltransferase [EC:2.4.2.22]	2945.5	3878.83	15163.2	4623.35	3419.47	5185.44	4245.67	3610.82	3090.1	4273.58	3554.1	12284.7	3250.05	9225.96
K00772	mtaP, MTAP; 5'-methylthioadenosine phosphorylase [EC:2.4.2.28]	31412.5	33200.9	31979.3	32951.9	36444.1	37156.6	34654.2	34226.2	34150.2	32015.1	29961.8	29797.9	34684.1	27263.4
K00773	tgt, QTRT1; queuine tRNA-ribosyltransferase [EC:2.4.2.29]	44982.2	40554.5	42664.6	44389.5	45446	49117.3	44785.2	43758	43914.6	42938.7	42052.6	39391.3	42153.9	39870.3
K00782	lldG; L-lactate dehydrogenase complex protein LldG	23328.6	22666.6	26648.2	21069.7	21896.2	22030.7	20790.8	22383.3	23257.6	20594.3	19259.7	26660.5	22202.4	23430.9
K00783	rlmH; 23S rRNA (pseudouridine1915-N3)-methyltransferase [EC:2.1.1.177]	16802.6	18813.2	34370.7	22907.9	17349.7	22683.8	19915.1	16551.8	17989.5	19418.2	18411.7	29552.1	17188.9	25402.4
K00784	rnz; ribonuclease Z [EC:3.1.26.11]	31954.8	27134.5	11456.5	23660.9	31301.1	27838.3	25712.8	29854.5	28433.3	25095.5	25899.3	13598.8	29002.8	16397.8
K00785	lst; beta-galactosamide-alpha-2,3-sialyltransferase [EC:2.4.99.-]	11	0	0	34	0	8	8	3	16	0	4.5	0	0	2.83
K00786	E2.4.-.-; glycosyltransferase [EC:2.4.-.-]	1357.17	1212.5	441.33	1372.33	1511.57	1687.16	1547.5	1541.5	1499.75	1078.26	1311.09	325.97	2140.34	399.84
K00788	thiE; thiamine-phosphate pyrophosphorylase [EC:2.5.1.3]	63508.5	61793.1	67625.6	64051	65660.7	69978.1	64045	62355.2	65399.1	61959.8	58098.5	64110.9	63248.3	57357.1
K00789	metK; S-adenosylmethionine synthetase [EC:2.5.1.6]	58228.1	53802.2	45332.2	53213.3	59155.8	58873.3	54975.1	55825.3	57616.5	52722.4	51722.6	43358.7	56602.7	42830.9
K00790	murA; UDP-N-acetylglucosamine 1-carboxyvinyltransferase [EC:2.5.1.7]	65045.9	62518.2	46419.8	58186.2	66682.1	63800.3	60453.1	61638.4	63747.5	57262.3	55955.2	44063.6	64998.2	41650.4
K00791	miaA, TRIT1; tRNA dimethylallyltransferase [EC:2.5.1.75]	57085.3	53315.6	45327.4	52860.6	57994.1	58508.8	54763.8	55259	57102.8	52456.7	50922.3	43170.8	55918.9	42799.1
K00793	ribE, RIB5; riboflavin synthase [EC:2.5.1.9]	53752.7	50818.7	44206.1	50590.8	54999.1	56137.1	51819.6	51598.3	53907.7	50254.4	48170.3	42002.3	52798	41231.3
K00794	ribH, RIB4; 6,7-dimethyl-8-ribityllumazine synthase [EC:2.5.1.78]	56409.2	53041.4	46382.5	52796.1	57288.4	58172.7	54380.5	54022.5	56780.6	52383.6	50299.2	44405.5	55296	42632.8
K00795	ispA; farnesyl diphosphate synthase [EC:2.5.1.1 2.5.1.10]	7585.92	8921.53	18123.8	9970.6	7835.89	10404.4	8379.17	7986.49	6905.35	8362.17	8773.45	15876.8	7347.42	12361
K00796	folP; dihydropteroate synthase [EC:2.5.1.15]	77355.6	74356.8	50630	70159.7	79829.1	77763	74550.1	74945.8	80595	71104.2	67300.6	47570.1	79445	47201.4
K00797	speE, SRM; spermidine synthase [EC:2.5.1.16]	29685.6	27801.5	21556.6	26876.4	29212.1	29144.2	24841.5	27373.8	26975.4	25262.4	28676	24782	24072.9	25503.8
K00798	MMAB, pduO; cob(I)alamin adenosyltransferase [EC:2.5.1.17]	45926.4	44361.2	33540.5	41462.2	47903	47760.7	44194.3	46496.6	46225.8	41838.4	41044.4	31128	46065.4	30501.2
K00799	GST, gst; glutathione S-transferase [EC:2.5.1.18]	63748.3	82485.3	141396	80157.5	92807.1	90822.9	78276.8	76109.4	63759.2	71797.4	78222.2	122342	70897.9	96817.7
K00800	aroA; 3-phosphoshikimate 1-carboxyvinyltransferase [EC:2.5.1.19]	57419.6	53537.6	44888.6	52859.6	58250.4	58581.9	54661.5	55429.8	57089.3	52462.2	51118.5	42778.2	56106.1	42340.3
K00801	FDFT1; farnesyl-diphosphate farnesyltransferase [EC:2.5.1.21]	2759.78	2142.77	4180.83	2086.87	3413.14	3049.84	2580.98	2789.58	2072.84	2089.12	2773.29	2544.25	2614.88	2266.88
K00803	AGPS, agpS; alkyldihydroxyacetonephosphate synthase [EC:2.5.1.26]	16235.2	16207.6	5448.1	13305.4	15790.9	12668.7	13416.3	14402.7	15613.2	11568.8	13416.3	6088.73	16773.6	5625.63
K00805	hepST; heptaprenyl diphosphate synthase [EC:2.5.1.30]	29794	28454.5	5024.99	22779.7	30468.5	28162.2	26864.5	29133.8	30814.8	25783.7	23049.2	5998.2	31952.5	6833.19
K00806	uppS; undecaprenyl diphosphate synthase [EC:2.5.1.31]	59151.3	55008.1	46955.6	54715.4	59928.8	60000.5	56058.1	56613.8	58584.6	53891.6	52519.5	44815.9	57641.9	43979.9
K00808	hss; homospermidine synthase [EC:2.5.1.44]	2354.25	2901.7	14242.2	3732	2603.72	3905.5	3115	2719.01	2322	3294.25	2888.91	10811	2493.5	8376.07
K00809	DHPS, dys; deoxyhypusine synthase [EC:2.5.1.46]	15871	14403.2	20730.2	15114.2	15071.2	15881.7	13927.5	15889	15387.6	14628.4	16607.8	20589.6	12620.9	21040.4
K00812	aspB; aspartate aminotransferase [EC:2.6.1.1]	42013.5	37899.7	53772.7	38917.8	37885.4	45441	38353	40494	40284.1	41564	39306.2	53745.9	35482.3	53880.6
K00813	aspC; aspartate aminotransferase [EC:2.6.1.1]	1828.5	1705.33	361.5	1483.1	1377	2151.94	1487.67	2385.31	1558.6	1901.33	1957.29	813.42	1386.05	683.41
K00816	CCBL; kynurenine---oxoglutarate transaminase / cysteine-S-conjugate beta-lyase / glutamine---phenylpyruvate transaminase [EC:2.6.1.7 4.4.1.13 2.6.1.64]	157	65	0	25	193	88	42	323	68	34	162	3	183	0
K00817	hisC; histidinol-phosphate aminotransferase [EC:2.6.1.9]	100296	90450.2	70407.9	85964.6	101618	91685.4	89086.5	91733.3	94957.1	83122.6	84838	69508.8	96863.4	62912.8
K00818	E2.6.1.11, argD; acetylornithine aminotransferase [EC:2.6.1.11]	35396	35000.3	22022.3	32624.1	39447.3	35952.6	35064.5	34271.5	36257.5	32607.7	31367.7	21036.6	36776.4	20694.4
K00819	rocD, OAT; ornithine--oxo-acid transaminase [EC:2.6.1.13]	12878.4	13452.6	11329.4	9972.46	12474.9	11625.5	9887.06	12479.1	11637.1	10414.2	10666.1	11760.8	13545.7	8571.09
K00820	glmS, GFPT; glucosamine---fructose-6-phosphate aminotransferase (isomerizing) [EC:2.6.1.16]	76328.3	71867.5	66736.2	72690.6	78316.1	79235.2	75127.4	73870	78610.7	70420	66080.9	67126.8	77276.2	59223.3
K00821	argD; acetylornithine/N-succinyldiaminopimelate aminotransferase [EC:2.6.1.11 2.6.1.17]	22697	25253.9	36471.3	28394.9	24420.4	31680.3	27503	23673.8	25220.3	27643.4	23251.7	31900.2	24673.9	27541.2
K00822	E2.6.1.18; beta-alanine--pyruvate transaminase [EC:2.6.1.18]	5792.37	6535.9	17581.9	7173.67	6665.25	7846.51	6644.87	6287.51	5130.75	6168.01	6314.61	15028.9	5523.37	11090.6
K00823	puuE; 4-aminobutyrate aminotransferase [EC:2.6.1.19]	16689.7	15866.1	19275.1	14002.5	14919.6	15734.2	14342.2	15952.9	16538.8	13995.8	12923.6	21100.5	15868.4	18332.5
K00824	dat; D-alanine transaminase [EC:2.6.1.21]	8580.33	8698.98	17285.5	10391.7	8028.9	10405.6	8643.19	8588.95	8736.85	9672.72	8691.39	15349.9	7702.07	12484.3
K00826	E2.6.1.42, ilvE; branched-chain amino acid aminotransferase [EC:2.6.1.42]	97151.9	94659.9	83444	90819.1	95712.4	102651	94111.7	95633.7	98736.6	91732.7	88024.6	78155	96622.1	75939.1
K00827	AGXT2; alanine-glyoxylate transaminase / (R)-3-amino-2-methylpropionate-pyruvate transaminase [EC:2.6.1.44 2.6.1.40]	0	42	7	13	37	25	49	27	9	27	21	22	21	27
K00830	AGXT; alanine-glyoxylate transaminase / serine-glyoxylate transaminase / serine-pyruvate transaminase [EC:2.6.1.44 2.6.1.45 2.6.1.51]	14365.9	13137.9	17838.4	13284.3	12825.1	15179.2	11949.8	13195.4	14165.3	13522.8	12672.9	19543	11676.3	16608.2
K00831	serC, PSAT1; phosphoserine aminotransferase [EC:2.6.1.52]	34394.7	34469.4	24390.7	28331.8	32073.8	33060.8	29152.9	32911.7	30943	28587.9	31545.6	23319.5	33159.6	20291.8
K00832	tyrB; aromatic-amino-acid transaminase [EC:2.6.1.57]	3149.43	3596.02	2174.33	3098.6	3687.74	3722.49	2934.57	2909.27	2731.13	2452.05	3396.1	1991.48	3199.8	2016.57
K00833	bioA; adenosylmethionine---8-amino-7-oxononanoate aminotransferase [EC:2.6.1.62]	22826.9	22814.7	22250.9	21946	20866.2	24806.2	21047.5	22606.4	23225.5	22754.1	21773.6	22152	21694.2	22425.7
K00835	avtA; valine--pyruvate aminotransferase [EC:2.6.1.66]	601.83	669.66	217.33	386.59	5280.34	653.11	1602.42	2278.65	698.93	297.33	1054.46	218.17	1158.72	454.5
K00836	ectB, dat; diaminobutyrate-2-oxoglutarate transaminase [EC:2.6.1.76]	3499.55	3936.59	4490.86	2488.21	3137.33	3461.41	2162.03	3243.52	3091.03	2965.07	3015	5403.08	2918.35	3573.93
K00839	pucG; (S)-ureidoglycine---glyoxylate transaminase [EC:2.6.1.112]	501.5	391.33	112.22	271.58	559.25	297.75	181.25	353.81	266.6	308.75	433.67	130.1	503.58	91.5
K00840	astC; succinylornithine aminotransferase [EC:2.6.1.81]	20	121.33	102	45.67	63	75.58	38.67	33.95	30.2	98	67.29	43.67	28.43	98.33
K00841	patA; aminotransferase [EC:2.6.1.-]	394.78	469.87	1286.48	370.02	408.5	445.5	313.22	409.78	375.86	506.05	458.6	1102.56	368.5	1525.54
K00842	E2.6.1.-E, patB; aminotransferase [EC:2.6.1.-]	42	36	19.83	15	69	45	10	4	6	5	19	3.67	22	0
K00844	HK; hexokinase [EC:2.7.1.1]	9	13	15	12.5	11.2	21	14	25.33	12	13.25	28.5	11.5	4.2	26.17
K00845	glk; glucokinase [EC:2.7.1.2]	98169.6	93743.3	82744.1	90290.3	101249	98865.3	92834.6	92798.5	101440	90237.7	82395.2	87206.8	95279.8	81275.3
K00846	KHK; ketohexokinase [EC:2.7.1.3]	42	5	0	0	0	11	5	0	16	2	15	9	7	0
K00847	E2.7.1.4, scrK; fructokinase [EC:2.7.1.4]	45642.5	40652.4	39172.4	35869.6	46405.1	39672.3	38003.2	41882.4	40479.4	35077.2	39514	35687.8	43838.5	31766.9
K00848	rhaB; rhamnulokinase [EC:2.7.1.5]	17416.4	16175.6	8133.61	12228.6	15340	15606.5	13923.8	15581.9	17038.7	15402.5	13860.4	11027.2	15257.7	11795.5
K00849	galK; galactokinase [EC:2.7.1.6]	40255.1	36260.8	17280.4	34535.9	41368.1	36923	36699.7	37651.8	41380.4	34401.3	33110.8	20365	40101.1	18554.3
K00850	pfkA, PFK; 6-phosphofructokinase 1 [EC:2.7.1.11]	67865.3	58413.1	40796	56768.9	65620.4	65091.1	60494.6	63064.7	66744.6	59314.7	57356.3	40950.1	62297.9	45527.8
K00851	E2.7.1.12, gntK, idnK; gluconokinase [EC:2.7.1.12]	27553.6	26848	19089.9	21673.3	31391.1	25768.5	23885.2	25630	26316.2	22000.2	22779.3	20173.8	29130.5	14959
K00852	rbsK, RBKS; ribokinase [EC:2.7.1.15]	49176.3	45100.3	33871.3	41602.7	52108.4	48682.9	46547.9	48159.6	50304.5	44083.1	40610.1	33906.1	51096.1	31001.5
K00853	araB; L-ribulokinase [EC:2.7.1.16]	12229.6	11483	9133.84	10967.6	10501.8	10823.9	9765.76	10954.5	11336.4	10406.7	10312	12663.5	11079.5	8901.42
K00854	xylB, XYLB; xylulokinase [EC:2.7.1.17]	48533.7	46390.6	31543.5	42229.6	50006.8	46007.9	44681.3	47343.7	49668.6	42856.8	41669.3	31470.7	47891.5	29048.4
K00855	PRK, prkB; phosphoribulokinase [EC:2.7.1.19]	4916.66	5053.03	7778.67	4666.94	14158.1	4066.68	5975.67	7685.17	4207.01	3344.49	5233.77	7518.16	5160.34	6333.69
K00856	E2.7.1.20, ADK; adenosine kinase [EC:2.7.1.20]	15544.4	15913	5014.27	12292.3	16403	13150.6	13089.3	14569.8	15799.8	11843.7	12266.5	5997.6	16307.4	5200.19
K00857	tdk, TK; thymidine kinase [EC:2.7.1.21]	28020.7	25022.2	12810.5	22809	27172	23019.4	22373.9	25721	25018.8	20518.9	23753.9	15045.4	28372.2	12582.7
K00858	ppnK, NADK; NAD+ kinase [EC:2.7.1.23]	60206.6	56848	45551.6	55256.9	66048.1	60522.9	58342.9	59242.5	60612.1	54410.8	53344.6	43412.8	59532.2	43274
K00859	coaE; dephospho-CoA kinase [EC:2.7.1.24]	56891.9	53167.3	43132.1	52709.4	57796.7	58117.9	54527	54877.3	56956.8	52282.1	50711.8	42256.1	55756.7	41988.3
K00860	cysC; adenylylsulfate kinase [EC:2.7.1.25]	8931.99	9498.55	10108.2	7481.35	11809.4	11476.5	9089.31	11014.9	8737.92	9193.15	9784.67	8989.44	7812.98	11399.2
K00862	eryA; erythritol kinase (D-erythritol 1-phosphate-forming) [EC:2.7.1.215]	226.83	198.5	23.17	173.25	271.67	126.5	79	126.16	235	90.5	182.5	43.25	125.5	63.5
K00863	DAK, TKFC; triose/dihydroxyacetone kinase / FAD-AMP lyase (cyclizing) [EC:2.7.1.28 2.7.1.29 4.6.1.15]	7074.25	4565.55	751.56	2935.25	5817.02	3986.49	3344	4339.21	3412.16	3413.85	4956.2	1030.33	6015.47	907.52
K00864	glpK, GK; glycerol kinase [EC:2.7.1.30]	54078.6	53843.4	43337.7	48029.1	56780.3	55436.2	51651.1	54772.9	54659	50147.7	46202.2	42651.1	54503.6	39177
K00865	glxK, garK; glycerate 2-kinase [EC:2.7.1.165]	36925.1	33327.4	11299.4	26666.5	34652.5	30438.3	29650	31234.8	34379.6	29187.7	28292.9	10436.5	36355.6	11213.4
K00867	coaA; type I pantothenate kinase [EC:2.7.1.33]	20317	19611	11751.6	15100.3	19644.7	15928.3	15423.8	17673.6	18139.5	14789.6	16334.5	12728.1	19890.7	9862.73
K00868	pdxK, pdxY; pyridoxine kinase [EC:2.7.1.35]	15722	14770.9	17708.6	13062.1	16014.8	13889.9	13084.5	14070.1	14655	12475	13497.6	15005.6	16120	11642.1
K00869	E2.7.1.36, MVK, mvaK1; mevalonate kinase [EC:2.7.1.36]	3544.54	4142.89	1983.95	2795.98	3445.83	3882.71	2763.33	3742.31	2768.77	2934.64	3834.66	1875.95	3318.49	2322.45
K00870	E2.7.1.37; protein kinase [EC:2.7.1.37]	17.67	18.33	7.67	8	35	14.33	9.34	18.33	12.67	4	14.17	9.67	12.67	6.67
K00872	thrB1; homoserine kinase [EC:2.7.1.39]	37113.2	36207.9	19883.4	33652.5	42124.7	38269	37703.4	36570.7	39384.3	34830.9	31552.4	18973.8	40236.7	19008.8
K00873	PK, pyk; pyruvate kinase [EC:2.7.1.40]	58854.2	54814.1	46751.4	53823.1	63882.9	60291	57052.4	58446.2	58270.8	53445.3	53135.8	44511.3	58022.7	44124.4
K00874	kdgK; 2-dehydro-3-deoxygluconokinase [EC:2.7.1.45]	21269.4	24301.7	34658.2	19748	21263.3	21858.5	19695.8	20706.2	20579	19410.6	18367.2	32865.2	21899.9	24239.8
K00875	E2.7.1.47; D-ribulokinase [EC:2.7.1.47]	276	564.5	1008.5	445	423	606.5	400.5	447.83	353	617.5	345	1200	478.5	640.5
K00876	udk, UCK; uridine kinase [EC:2.7.1.48]	21324.2	19501.4	13766.9	17510.3	20082.4	17838.6	16516.9	21695.5	18741.7	14784.5	20041	14008	22335.9	13143
K00878	thiM; hydroxyethylthiazole kinase [EC:2.7.1.50]	6694.81	5266.78	1959.4	5596.51	6924.15	5339.48	5446.96	5538.82	6370.4	4516.95	5524.54	2293.56	5790.93	2122.16
K00879	fucK; L-fuculokinase [EC:2.7.1.51]	34.33	40.78	86.93	50.08	69.67	68.7	30	50.26	40.43	36.1	42.66	53.27	47.87	124.36
K00880	lyxK; L-xylulokinase [EC:2.7.1.53]	516.25	766.95	65.1	427.17	727.75	473.7	554.25	632.2	782.6	484.1	516.74	107.6	549	162.28
K00881	alsK; allose kinase [EC:2.7.1.55]	8	125	27	0	13	8	9	0	13	75	16	21	0	20
K00882	fruK; 1-phosphofructokinase [EC:2.7.1.56]	21472.9	19997.2	6542.72	17126.9	21763.3	18068.5	18573.1	19026.8	21625.4	17000	16939.2	7233.72	22933.9	7328.11
K00883	dgoK; 2-dehydro-3-deoxygalactonokinase [EC:2.7.1.58]	2199.41	3113	9172.33	3224.5	3163.35	4009.58	3187	2820.29	2344.2	3292.59	2696.32	6714.91	2820.13	5013.79
K00884	NAGK, nagK; N-acetylglucosamine kinase [EC:2.7.1.59]	405.5	552.33	96.5	441.35	2415.42	651.44	1014.59	1036.48	501.6	465.58	637.12	105.67	845.6	147.66
K00885	nanK; N-acylmannosamine kinase [EC:2.7.1.60]	77	78.33	32	74.67	84.67	89.83	55.67	39.67	65	3.33	42.46	25.67	50.38	63.16
K00886	ppgK; polyphosphate glucokinase [EC:2.7.1.63]	18436.3	17506	6801.67	12398.1	21127.2	13749.6	13924.5	18029.5	17243.3	12957.1	14140.8	7081.33	19693.8	5122.66
K00887	dgkA; undecaprenol kinase [EC:2.7.1.66]	1008.79	1281.13	1096.2	1189.6	1072.4	2072.18	1440.32	1374.05	1568.38	1784.46	1165.6	1110.54	1031.56	1456.42
K00891	E2.7.1.71, aroK, aroL; shikimate kinase [EC:2.7.1.71]	52967.4	51433.5	43509.1	47610.2	53281.7	52563.8	48573.3	49747	51014.1	49155.4	47113	41222.5	50302.3	40046
K00892	gsk; inosine kinase [EC:2.7.1.73]	17	107.33	79	26.53	56	75.3	19.67	28.81	12.6	71.33	26.29	87.67	33.05	77.33
K00895	pfp, PFP; diphosphate-dependent phosphofructokinase [EC:2.7.1.90]	1926.71	1594.5	219.25	1090	2032.93	1094	1349.5	1926.68	1256.5	944	1721.81	217.74	2240.5	537.57
K00897	aphA; kanamycin kinase [EC:2.7.1.95]	1075.5	615	525	274	932.67	528.5	243	1461	223.5	503.17	814.92	728	1338.83	490.94
K00899	mtnK; 5-methylthioribose kinase [EC:2.7.1.100]	1989.7	1621.66	1275.5	1581.09	1960.05	1571.92	1447.14	1985.92	1575.04	1638.2	1675.63	1430.43	1955.72	886.67
K00901	dgkA, DGK; diacylglycerol kinase (ATP) [EC:2.7.1.107]	8463.08	8278.47	10756.9	7986.69	12238.4	10839.5	9393.23	10472.2	8829.32	9041.62	8926.02	10838.8	7644.05	12297
K00903	epsB; protein-tyrosine kinase [EC:2.7.10.2]	19	28	16	0	50	31	0	0	0	0	0	0	0	0
K00906	aceK; isocitrate dehydrogenase kinase/phosphatase [EC:2.7.11.5 3.1.3.-]	560.87	846.03	667.13	408.17	793.97	775.62	474.04	437.56	330.35	392.17	618.74	602.58	611.07	606.24
K00912	lpxK; tetraacyldisaccharide 4'-kinase [EC:2.7.1.130]	22585.4	19902.4	37597.7	24560.3	18362	24860.7	21026.2	21226.8	20965.2	21800	22429.9	34725.7	18239.6	32745.4
K00917	lacC; tagatose 6-phosphate kinase [EC:2.7.1.144]	8924.95	9406.91	2956.93	8092.02	8532.79	7350.93	8083.16	8384.54	9221.57	7722.45	7401.36	3580.43	10053.8	3573.76
K00918	pfkC; ADP-dependent phosphofructokinase/glucokinase [EC:2.7.1.146 2.7.1.147]	94	128.86	11	0	100.14	25	33	38	38.14	69.86	57	0	86.71	33
K00919	ispE; 4-diphosphocytidyl-2-C-methyl-D-erythritol kinase [EC:2.7.1.148]	53336.3	48791.7	42732.8	49554.6	54430.8	54100.1	51641.5	51254.7	54175.8	49016.1	46586.2	40576.2	52546.4	40012.7
K00924	E2.7.1.-; kinase [EC:2.7.1.-]	31337.8	25894.2	29108.1	21818.3	17379.6	32175	21582.2	33709.3	31295.6	31167.1	30052.8	39470.5	18832.8	47497.6
K00925	ackA; acetate kinase [EC:2.7.2.1]	38749.9	37249.2	43512.3	36119.2	40010.8	39359.4	35632.7	37203.5	37948.8	36049	34060.4	42017.8	36502.8	39312.2
K00926	arcC; carbamate kinase [EC:2.7.2.2]	12944.4	12046.9	3328.83	8831.47	12228.8	9215.4	9836.79	11419.9	13199.9	7717.37	8949.1	3531.95	11953.9	3402.21
K00927	PGK, pgk; phosphoglycerate kinase [EC:2.7.2.3]	57144.9	53472.6	45344.1	53058.6	58160.9	58786.3	55155.8	55293	57244.8	52727.7	50919.9	43123.9	56088.4	42782.8
K00928	lysC; aspartate kinase [EC:2.7.2.4]	60406.9	57714.9	48660.1	55998.8	60883.4	62393.3	57712.2	58343.6	60373	55895.8	54766.9	45692.7	59273.8	45527.3
K00929	buk; butyrate kinase [EC:2.7.2.7]	417.49	358.83	267.66	322.59	329.1	698.36	295.22	451.99	324.35	393.28	405.25	312.26	273.37	269.79
K00930	argB; acetylglutamate kinase [EC:2.7.2.8]	57942.9	54750.9	45426.9	53603	58332.5	58954.4	54790.8	55337.5	57464.6	52880.1	52392.2	43104.2	55857.2	43045.1
K00931	proB; glutamate 5-kinase [EC:2.7.2.11]	48198	46004.3	36091.5	43549.1	50897.8	49944.6	46509.8	47351.7	49210.2	45335.6	42720.9	32459.4	47885.7	34429.7
K00932	tdcD; propionate kinase [EC:2.7.2.15]	16	4.33	29	25.67	46	49.58	14.67	25.81	12.6	3.33	11.29	19.67	27.05	66.33
K00933	E2.7.3.2; creatine kinase [EC:2.7.3.2]	0	0	0	0	5	5	0	0	0	0	0	0	0	17
K00936	pdtaS; two-component system, sensor histidine kinase PdtaS [EC:2.7.13.3]	49455.4	52851.8	41802.6	43794.3	77642.4	47893.2	47686.5	59178.9	50856.9	42656.5	48200.5	45132.7	50582.7	41675.1
K00937	ppk; polyphosphate kinase [EC:2.7.4.1]	39858	38619.4	41613.7	36012.6	42022.4	40254.3	36880.6	39262.5	39265.2	36222.8	36036.1	39386	38025.7	36311.1
K00938	E2.7.4.2, mvaK2; phosphomevalonate kinase [EC:2.7.4.2]	670.36	874.89	1178.62	539.8	640	902.03	471.83	639.65	613.1	617.31	911.65	1204.28	715.34	1295.95
K00939	adk, AK; adenylate kinase [EC:2.7.4.3]	66303.3	60826.7	50960	59605.2	69227.9	66062.9	61768.6	64534.1	65681.5	60165.6	58580.6	49712.1	63468.7	50987.1
K00940	ndk, NME; nucleoside-diphosphate kinase [EC:2.7.4.6]	56759	52947.3	42307.4	52388.8	57651.4	57990.3	54261.6	54721.8	56667	52031.9	50312.6	41500.4	55484.2	40932.5
K00941	thiD; hydroxymethylpyrimidine/phosphomethylpyrimidine kinase [EC:2.7.1.49 2.7.4.7]	44097.8	43117.4	39757.1	42786.3	48021.7	47756.1	44475.3	42790.1	44442.2	41505.4	39714.7	35989.5	44847.8	33357.1
K00942	E2.7.4.8, gmk; guanylate kinase [EC:2.7.4.8]	57305.9	53367.8	45897.3	52880.9	58199.2	58506.5	54698	55270.1	57107.4	52395.2	51046.6	43628.2	56064.5	43495.1
K00943	tmk, DTYMK; dTMP kinase [EC:2.7.4.9]	64330.5	57997.6	47920.4	56671.1	64230.8	63577.2	58727	60460.3	62109.1	56345.5	55650.5	45967.6	62443.2	45232.6
K00945	cmk; CMP/dCMP kinase [EC:2.7.4.25]	55043.6	52171	45523.2	51980.3	51837.8	58514.6	52934.7	52536.9	55909.9	52443.4	49146.9	43241.9	54169.8	42780.5
K00946	thiL; thiamine-monophosphate kinase [EC:2.7.4.16]	52661.4	48775.4	42914.2	49371.9	53836.1	53883.1	51076.2	50188.7	53679.9	48640.6	46630.8	41029.6	51967.4	39702.1
K00947	mosAB; molybdenum storage protein	100	126.66	1183.34	97	125.1	183.5	185	67.32	85	177.66	46	1239	111.34	617
K00948	PRPS, prsA; ribose-phosphate pyrophosphokinase [EC:2.7.6.1]	66128.8	63926.7	53759.5	60402.6	67113	68482.8	63305.2	64987.4	65701	60110.3	59489.3	50746.4	66585.1	50330.2
K00949	thiN, TPK1, THI80; thiamine pyrophosphokinase [EC:2.7.6.2]	6032.85	4727.66	2245.46	4514.22	6537.69	6425.32	5802.98	6842.87	5907.43	4712.47	4923.71	1978.36	5788.37	3156.36
K00950	folK; 2-amino-4-hydroxy-6-hydroxymethyldihydropteridine diphosphokinase [EC:2.7.6.3]	53201.4	49914.5	44088	50575.2	54771	55659.6	51626.7	51127.6	53489.5	49230	47298.2	41343.1	51657.7	40992
K00951	relA; GTP pyrophosphokinase [EC:2.7.6.5]	53772.5	51836.5	37362.3	50277.2	57415.2	55730.2	52241.5	52631.5	52971.1	47906.4	47479.7	35642.3	55077.2	34173.2
K00952	nadM; nicotinamide-nucleotide adenylyltransferase [EC:2.7.7.1]	0	6	0	0	0	4	13	0	0	5	5	2	14	10
K00954	E2.7.7.3A, coaD, kdtB; pantetheine-phosphate adenylyltransferase [EC:2.7.7.3]	57575.6	53731	45238.4	53149.1	58222	58913.1	55016.7	55739.9	57562	52696.3	51490.2	43111.4	56733.6	42650.3
K00955	cysNC; bifunctional enzyme CysN/CysC [EC:2.7.7.4 2.7.1.25]	28822.8	29480.5	27424.2	27794.2	27324.2	30590.3	27933.2	28106.5	30557.9	28403.7	25780.5	25997.2	28868.4	23988.9
K00956	cysN; sulfate adenylyltransferase subunit 1 [EC:2.7.7.4]	15186.3	12633.6	11737.6	13213.9	14687.9	12394.6	12968	11870.3	13720.8	10839.4	12365.5	11559.5	15326	10249.5
K00957	cysD; sulfate adenylyltransferase subunit 2 [EC:2.7.7.4]	37225.3	37260.4	45165.6	36347	35307.5	39633.3	35126.2	35020.2	38261.4	35516.4	33250	42088.3	36694.4	37301.4
K00958	sat, met3; sulfate adenylyltransferase [EC:2.7.7.4]	11356.8	11461.8	4477.72	8435.67	16402.2	9821.54	10154.5	12729.2	11748.4	8875.97	9154.28	5879.43	11643.2	5133.86
K00960	E2.7.7.6; DNA-directed RNA polymerase [EC:2.7.7.6]	209.5	200.33	44.5	175.33	216.5	291.5	186.5	141.67	217	293	174.17	9.5	166.5	12.5
K00962	pnp, PNPT1; polyribonucleotide nucleotidyltransferase [EC:2.7.7.8]	57046.9	53271.6	44786.4	52787.6	57990.7	58449.3	54713.8	55209	57006.8	52418.7	50858.9	42578	55971.4	42035.5
K00963	UGP2, galU, galF; UTP--glucose-1-phosphate uridylyltransferase [EC:2.7.7.9]	48448.9	47652.3	43991.6	45517.8	50695.1	51388.6	46879.9	46304.4	48963.4	45452.4	43268.9	40727.4	49255.5	38334.5
K00965	galT, GALT; UDPglucose--hexose-1-phosphate uridylyltransferase [EC:2.7.7.12]	34892.9	31550.9	20823.2	30835.5	36844.3	34269.8	32419.9	32475.6	35788.1	32809.7	29051.8	23717.5	32848	24529
K00966	GMPP; mannose-1-phosphate guanylyltransferase [EC:2.7.7.13]	19869	21792.3	9926.98	17365.4	23939.1	20928.9	20186	21534.2	19480.3	18972.5	19420.6	7993.74	21345.2	9594.12
K00967	PCYT2; ethanolamine-phosphate cytidylyltransferase [EC:2.7.7.14]	21	61	0	89	18	41	27	0	121	29	23	0	31	0
K00968	PCYT1; choline-phosphate cytidylyltransferase [EC:2.7.7.15]	47	113.75	2	25.25	24	110	74	102.75	62	78.25	60	0	79.5	3
K00969	nadD; nicotinate-nucleotide adenylyltransferase [EC:2.7.7.18]	57134.8	53145.9	45173.7	52811.4	62075.4	58163.7	55422.4	56355.5	57378.1	52357.1	50900.9	43080.1	56275.5	42671.5
K00970	pcnB; poly(A) polymerase [EC:2.7.7.19]	52897	51672	44734.3	50669.1	49788.1	57016.5	51236.2	50158.5	54315.7	51098.6	47237.9	42471.7	52031.7	41934.1
K00971	manC, cpsB; mannose-1-phosphate guanylyltransferase [EC:2.7.7.13]	37257.8	31409.3	30782.8	32646.8	37542.8	34581.8	32822.1	34892.9	35799.7	30801.4	32476.9	27947.6	35299.9	28080.8
K00972	UAP1; UDP-N-acetylglucosamine/UDP-N-acetylgalactosamine diphosphorylase [EC:2.7.7.23 2.7.7.83]	5185.23	4064.65	4090.21	4183.23	2981.33	5301.33	4012.7	5238.03	6060.56	5700.13	4790.51	5563.93	3217.93	7403.19
K00973	E2.7.7.24, rfbA, rffH; glucose-1-phosphate thymidylyltransferase [EC:2.7.7.24]	60680.4	52883.7	43113.7	53369.8	60944.2	58148.5	55915.3	58019.9	58607.7	52173.6	51964.2	40810.2	59167.3	40354.8
K00974	cca; tRNA nucleotidyltransferase (CCA-adding enzyme) [EC:2.7.7.72 3.1.3.- 3.1.4.-]	23060	21767	10298.5	21877.5	32242.5	25199.7	24895.7	25200.6	22812.3	21183.6	22889.5	9293.96	24102.6	13225.1
K00975	glgC; glucose-1-phosphate adenylyltransferase [EC:2.7.7.27]	49171.6	42098.8	34307.9	39287.8	47940.1	42679.8	40066.1	45201.6	45885.3	38671.6	42577.7	34398.6	44642.5	34935.1
K00978	rfbF; glucose-1-phosphate cytidylyltransferase [EC:2.7.7.33]	11462.7	10474.7	20912.4	11759.7	15553	10606.4	11067.7	10686.7	12043.7	9711.91	9179	21146.8	10383.1	18522.4
K00979	kdsB; 3-deoxy-manno-octulosonate cytidylyltransferase (CMP-KDO synthetase) [EC:2.7.7.38]	24206.9	22350.9	37744.2	26311.8	19714.5	26582.2	22419.7	22470.3	22649.2	23628.9	24307.4	34506.7	19616.6	33135.8
K00980	tagD; glycerol-3-phosphate cytidylyltransferase [EC:2.7.7.39]	7866.66	6277.44	524.83	5787.06	8665.6	4867.58	5283.34	6323.16	7732.25	4308	6337.27	455.75	8017.27	792.25
K00981	E2.7.7.41, CDS1, CDS2, cdsA; phosphatidate cytidylyltransferase [EC:2.7.7.41]	59159.1	55601.6	46127.4	54668.7	59901.7	61383	56807.7	58178.7	59305	54874.6	53054.2	44544.3	57709.6	43910.8
K00982	glnE; [glutamine synthetase] adenylyltransferase / [glutamine synthetase]-adenylyl-L-tyrosine phosphorylase [EC:2.7.7.42 2.7.7.89]	30476.9	30948.4	26570.9	25606.2	27962	29674.5	25263.5	27974.1	28706.9	26840.6	26693	26350.2	28995.6	23874
K00983	neuA; N-acylneuraminate cytidylyltransferase [EC:2.7.7.43]	1585.59	1923.2	912.46	1107.17	1608.51	2241.54	1708.54	1820.99	1686.83	1744	1772.36	998.12	1871.8	870.94
K00984	"aadA; streptomycin 3""-adenylyltransferase [EC:2.7.7.47]"	203.33	71	73.5	147.5	111.67	277.5	168.5	106.47	126.7	128	128.67	34.5	177.5	34
K00986	ltrA; RNA-directed DNA polymerase [EC:2.7.7.49]	3211.71	1740.52	577.36	1283.57	14434.2	1505.35	3394	5203.42	2168.24	939.82	1881.78	793.49	3640.85	518.68
K00988	APA1_2; ATP adenylyltransferase [EC:2.7.7.53]	327.33	179	383	190.17	4176.87	86.08	866.75	1497.09	462.08	28.5	521.41	419.66	708.42	232.76
K00989	rph; ribonuclease PH [EC:2.7.7.56]	53697.7	50662.7	43671.1	49925.2	55312.4	55990.6	52063.2	52144.2	54250.5	50454.4	47733	41700.6	52855	40622.1
K00990	glnD; [protein-PII] uridylyltransferase [EC:2.7.7.59]	27250.3	29488.9	34877.4	28039.5	26715.3	30132.9	26508.8	27167.3	28207.9	26240	25164.7	33351.7	26875.7	26341.3
K00991	ispD; 2-C-methyl-D-erythritol 4-phosphate cytidylyltransferase [EC:2.7.7.60]	47209.6	42611.7	26432.2	42566	48921.4	45539.2	44154.8	44145.8	49009.4	42471.3	40054.9	26735.8	46900.8	28974.3
K00992	murU; N-acetyl-alpha-D-muramate 1-phosphate uridylyltransferase [EC:2.7.7.99]	6429.62	8131.9	17751	9359.42	7312.44	10261.6	7805.87	7595.18	6501.75	7696.09	7832.36	15170.2	6966.77	11947.8
K00995	pgsA, PGS1; CDP-diacylglycerol---glycerol-3-phosphate 3-phosphatidyltransferase [EC:2.7.8.5]	96765.2	87163.6	51140.6	83468.4	95932.4	90192.9	87168	90463.6	95655.1	80853.6	81256.9	51708.4	95838.8	51675.4
K00996	rfbP; undecaprenyl-phosphate galactose phosphotransferase [EC:2.7.8.6]	338	658	1625	585	419.7	705.5	381.5	325.5	423.1	842.5	437.12	1807.25	469.55	1155.58
K00997	acpS; holo-[acyl-carrier protein] synthase [EC:2.7.8.7]	51150.7	46944.6	38954.7	47510.5	50307	52539	49599.9	49547.4	52410.5	48085.3	44439.1	39137.5	50554.6	38204
K00998	pssA; CDP-diacylglycerol---serine O-phosphatidyltransferase [EC:2.7.8.8]	85.2	229.53	225.3	119.1	124.2	465.24	82.87	77.81	59.6	133.33	70.99	114.17	81.85	119.11
K00999	CDIPT; CDP-diacylglycerol--inositol 3-phosphatidyltransferase [EC:2.7.8.11]	2923	2914	14.5	1987	3427	2257	2141	2961	2939	1823	2528	5	3492	8
K01000	mraY; phospho-N-acetylmuramoyl-pentapeptide-transferase [EC:2.7.8.13]	54989.2	51276.4	41614.4	50884.4	57375.8	54831.6	52254.4	53621	53812.1	48715.6	48947.9	38370	55715.6	36450.1
K01002	mdoB; phosphoglycerol transferase [EC:2.7.8.20]	33	141.78	41.1	83.92	99.7	108.03	70.17	34.26	50.1	148.52	66.99	41.52	95.05	94.78
K01003	bcpA; oxaloacetate decarboxylase [EC:4.1.1.3]	565.2	954.2	2079.3	1018	665.3	1430.6	840.7	585	842	1155	646.2	2307	835.4	1412.95
K01004	pcs; phosphatidylcholine synthase [EC:2.7.8.24]	7094.41	6336.71	8139.13	6895.35	6759.69	6278.93	6184.35	6195.99	6819.98	5698.6	6594.32	8270.68	6176.75	6397.82
K01006	ppdK; pyruvate, orthophosphate dikinase [EC:2.7.9.1]	47151.7	44934	42257.1	45094.3	44361.5	49835.3	46308.2	46475.9	49431.8	45758	40971.9	40318.5	46667.9	39492.6
K01007	pps, ppsA; pyruvate, water dikinase [EC:2.7.9.2]	42868.8	40560.8	9839.42	27890.8	54748.3	33766.5	34104.8	39832.3	35574.5	27828.3	33406	10504.9	42464.3	12355
K01008	selD, SEPHS; selenide, water dikinase [EC:2.7.9.3]	29001.3	29003.6	16923.1	28318.7	32421.8	30419.8	30076.3	28326.6	32442.1	26498.8	25839.6	18533.5	29780.9	19853.8
K01011	TST, MPST, sseA; thiosulfate/3-mercaptopyruvate sulfurtransferase [EC:2.8.1.1 2.8.1.2]	68465.4	62305.6	43051.3	54106.7	75032	63036	59365.9	65948	65368.5	54765.4	55725.2	42023	70685.2	40827.8
K01012	bioB; biotin synthase [EC:2.8.1.6]	30352.7	29323.5	29126.5	28002.4	31553.6	31868.1	28843.6	29719.5	29171.2	29610.2	28137.4	27571.5	29023.4	28726.5
K01014	SULT1A; aryl sulfotransferase [EC:2.8.2.1]	4	0	5	0	0	3	0	4.33	0	0	6	0	7	3.67
K01021	TPST; protein-tyrosine sulfotransferase [EC:2.8.2.20]	0	0	0	0	0.22	0	0	0	0	0	0	0	0	0
K01023	assT; arylsulfate sulfotransferase [EC:2.8.2.22]	8	0	47	0	0	25	0	56	0	10	0	39.75	9	78
K01025	SULT1; sulfotransferase [EC:2.8.2.-]	0	0	0	0	0	0	0	0	0	0	0	0	0	8
K01026	pct; propionate CoA-transferase [EC:2.8.3.1]	1294.5	2008.2	1636.47	1420.38	1449.44	1693.94	1430	1346.96	1345.68	1761.09	1351.17	1797.61	1510.51	1428.84
K01027	OXCT; 3-oxoacid CoA-transferase [EC:2.8.3.5]	1347.48	2047.29	482.15	1191.33	1588.84	1988.69	1679.05	1472.54	1876.79	1873.82	1386.17	539.99	2202	494.34
K01028	E2.8.3.5A, scoA; 3-oxoacid CoA-transferase subunit A [EC:2.8.3.5]	23857.5	22951.3	15082.9	19366.2	23512.7	20647.3	19114.7	19365.6	21931.4	18100.2	20043.8	17039.6	23469.4	11603.5
K01029	E2.8.3.5B, scoB; 3-oxoacid CoA-transferase subunit B [EC:2.8.3.5]	24008.1	22981	15111.9	19335.9	23566.2	20640.3	19137	19428	21918.6	18115.4	20069.5	17063	23566	11648.1
K01031	pcaI; 3-oxoadipate CoA-transferase, alpha subunit [EC:2.8.3.6]	8686.51	7062	1564.83	5636	8399.13	5369.12	5775.72	6621.97	7632.77	4733.81	6130.39	1753.41	8182.16	1049.88
K01032	pcaJ; 3-oxoadipate CoA-transferase, beta subunit [EC:2.8.3.6]	8792.51	7229.67	1770.83	5800.67	8510.63	5628.19	5995.08	6808.3	7753.77	5015.38	6263.08	2212.91	8397.45	1191.38
K01034	atoD; acetate CoA/acetoacetate CoA-transferase alpha subunit [EC:2.8.3.8 2.8.3.9]	444.5	441.33	2304.83	562.46	507.94	684.36	466	365.38	448.41	412	541.26	2202.16	538.17	1386.34
K01035	atoA; acetate CoA/acetoacetate CoA-transferase beta subunit [EC:2.8.3.8 2.8.3.9]	415.5	441.33	1759.83	516.46	476.94	651.36	433	320.38	399.41	401	475.26	1639.56	469.17	1137.14
K01039	gctA; glutaconate CoA-transferase, subunit A [EC:2.8.3.12]	13793.6	15572.6	4427.95	13202.2	14816.7	16406.9	15109.1	14950.5	16574.2	14672.2	11872.5	5162.65	16280	5645.63
K01040	gctB; glutaconate CoA-transferase, subunit B [EC:2.8.3.12]	5780.45	4223.38	2157.78	4786.08	5704.31	5173.03	4970.88	4889.85	5587.03	3470.66	4868.28	2193.57	5910.52	2562.21
K01042	selA; L-seryl-tRNA(Ser) seleniumtransferase [EC:2.9.1.1]	31798.5	28227	18541.1	26943.4	26821.6	29148.7	25949.1	28575.8	29904.1	24499.2	27936.7	21678.2	28558	21281.1
K01045	PON; arylesterase / paraoxonase [EC:3.1.1.2 3.1.8.1]	0	0	0	0	5	0	0	0	0	0	0	5	0	4
K01046	lip, TGL2; triacylglycerol lipase [EC:3.1.1.3]	4088.05	4602.45	5395.68	3202.2	8173.98	4829.8	3451.52	4897.86	3851.92	3860.19	3755.95	6053.01	3894.08	4747.87
K01048	pldB; lysophospholipase [EC:3.1.1.5]	3615.12	4887.3	13627.3	5277.15	3996.88	5968.6	4679.23	4676.96	3510.38	5088.94	4554.82	11725.9	3958.72	8793.81
K01051	E3.1.1.11; pectinesterase [EC:3.1.1.11]	4488.18	3380.99	918.72	2087.36	4739.28	3095.34	2958.52	4679.54	2460.52	2766.93	3480.32	900.4	4229.56	1184.67
K01053	E3.1.1.17, gnl, RGN; gluconolactonase [EC:3.1.1.17]	26271.5	26931.5	47200.1	27924.9	24011.4	30757.1	24657.7	25983.3	27500.7	29743.1	25179.1	51689.6	22706.2	40936.5
K01055	pcaD; 3-oxoadipate enol-lactonase [EC:3.1.1.24]	17019.2	14925.1	18674.8	14818.8	16452.2	15593.7	14397.2	14652.4	15582.3	13274.1	14394.1	17255	17005.8	12667
K01056	PTH1, pth, spoVC; peptidyl-tRNA hydrolase, PTH1 family [EC:3.1.1.29]	57056.4	53260.1	45326.6	52783.1	58011.7	58460.9	54680.2	55200	57026.8	52416.1	50851.8	43160.4	55928.7	42777.8
K01057	PGLS, pgl, devB; 6-phosphogluconolactonase [EC:3.1.1.31]	34293.2	35891.4	29362.5	34312.3	40264.9	37728.2	35689.1	34060.1	36813.8	34116.4	30382.1	28642.3	37749.7	24982.1
K01058	pldA; phospholipase A1/A2 [EC:3.1.1.32 3.1.1.4]	562.42	905.83	357.16	642.85	828.08	831.35	712.67	493.81	611.1	536.75	851.79	252.42	607.3	383.08
K01060	cah; cephalosporin-C deacetylase [EC:3.1.1.41]	6947.42	6180.8	1099.62	3033.01	6679.92	3971.12	3773.42	5372.64	4641.58	3655.63	4514.69	1398.44	6857.25	1062.8
K01061	E3.1.1.45; carboxymethylenebutenolidase [EC:3.1.1.45]	60842.1	59273.2	70101.9	56284.2	66558	63859.7	56347	60167	59584.1	56233.6	54704.2	71074.5	59665	56599.4
K01066	aes; acetyl esterase [EC:3.1.1.-]	42039.1	43048.6	28306.1	33418.7	41309.6	37351	33865.3	38993.8	40105.2	32711.1	34754.2	26206.6	43391	21497.5
K01067	E3.1.2.1, ACH1; acetyl-CoA hydrolase [EC:3.1.2.1]	463.5	491.5	954.5	565	443.5	617.83	623.5	519	538	455.67	581.5	816.5	531	835.17
K01068	ACOT1_2_4; acyl-coenzyme A thioesterase 1/2/4 [EC:3.1.2.2]	68	90	0	118	114	115	176	59	230	68	35	0	94	0
K01069	gloB, HAGH; hydroxyacylglutathione hydrolase [EC:3.1.2.6]	15409.2	15633.5	19376	14866.5	18690.8	17141.1	14558.8	16059.6	12567.3	13626.3	15926	17688.5	14012.1	14301.6
K01070	frmB, ESD, fghA; S-formylglutathione hydrolase [EC:3.1.2.12]	4103.62	5345.53	16125.2	6041.1	9399.02	6661.2	6191.96	5888.13	4342.35	5163.34	5615.98	13043.8	4857.49	10026.6
K01071	MCH; medium-chain acyl-[acyl-carrier-protein] hydrolase [EC:3.1.2.21]	1960.74	2845.69	1694.32	2435.98	3864.69	3139.85	2422.59	2561.17	2703.13	2604.76	2341.21	1465.85	1876.19	2458.18
K01073	E3.1.2.20; acyl-CoA hydrolase [EC:3.1.2.20]	13	0	191.5	10.5	39	9	7	7.5	22	11	30	237.66	24.37	123.51
K01075	E3.1.2.23; 4-hydroxybenzoyl-CoA thioesterase [EC:3.1.2.23]	6285.73	6769.99	3648.25	5410	5008.69	6853.04	4993.2	6108.08	5499.93	5849.71	6596.19	4465.48	5479.36	3648.29
K01077	E3.1.3.1, phoA, phoB; alkaline phosphatase [EC:3.1.3.1]	9561.74	8601.25	10448.5	7504.63	7434.12	9939.18	7753.92	10088.7	9902.93	9591.48	9204.13	10305.7	7548.85	11747.6
K01078	PHO; acid phosphatase [EC:3.1.3.2]	2455.25	2355	5375.33	2502.08	3193.85	2617.58	1936.42	2540.83	2438.75	1975.06	2630.58	3635.16	2870.04	2943.46
K01079	serB, PSPH; phosphoserine phosphatase [EC:3.1.3.3]	24010.5	24026.6	20646.3	20173.5	23772.4	20971.9	20202.2	21288.5	21649.1	18948.3	19869.9	18813.8	23777.7	15041
K01081	E3.1.3.5; 5'-nucleotidase [EC:3.1.3.5]	23274.6	23496.8	6382.24	16744.6	24050.6	19926.1	18992.4	21589.5	21792.3	16773.3	19897.5	7309.06	25109.2	6757.02
K01082	cysQ, MET22, BPNT1; 3'(2'), 5'-bisphosphate nucleotidase [EC:3.1.3.7]	25087.4	26250.3	24638.1	21733.5	28897.7	24916.6	22760.1	26524.6	25352	21964.6	22397.5	23685.7	23958.4	21494.5
K01083	E3.1.3.8; 3-phytase [EC:3.1.3.8]	3030.62	3262.03	695.3	1708.01	3947.8	1889.95	1783.82	3044.67	1974.58	1487.57	2619.63	1043	2709.26	679.95
K01085	agp; glucose-1-phosphatase [EC:3.1.3.10]	82	181.33	37	126.67	136	126.58	84.67	70.31	80.6	98.33	48.79	19.67	71.05	63.83
K01086	fbp-SEBP; fructose-1,6-bisphosphatase I / sedoheptulose-1,7-bisphosphatase [EC:3.1.3.11 3.1.3.37]	977.5	488	46	382.5	941.17	274.5	242	485	449.5	164	662	22	597.5	137
K01087	otsB; trehalose 6-phosphate phosphatase [EC:3.1.3.12]	28862.3	29759.3	20916	26778.4	30045.2	30662	28812.8	26879.5	30731.8	28689	23683.9	20080.9	31366.7	16252
K01089	hisB; imidazoleglycerol-phosphate dehydratase / histidinol-phosphatase [EC:4.2.1.19 3.1.3.15]	527.47	1010.83	467.08	803.44	844.77	1020.6	809.34	841.64	523.6	828.33	1147.77	454.66	816.05	509.48
K01090	E3.1.3.16; protein phosphatase [EC:3.1.3.16]	89954	91157.3	49237.4	78127.7	93943.1	87216.1	79114.6	85930.6	87109.3	77769.9	81688.1	52205.1	87949.4	54109.7
K01091	gph; phosphoglycolate phosphatase [EC:3.1.3.18]	56035.6	56194.5	72585.9	57981.3	63054.2	62286.4	56490.1	56756.4	54772.9	54052.8	54343.9	65263	54490.7	59436.2
K01092	E3.1.3.25, IMPA, suhB; myo-inositol-1(or 4)-monophosphatase [EC:3.1.3.25]	81815.5	82593.6	71226.4	77757.5	89069	87150.8	81367.3	84372.4	82759.1	78449.8	73253.2	70665.6	83553.4	64707.7
K01093	appA; 4-phytase / acid phosphatase [EC:3.1.3.26 3.1.3.2]	1334	1720.33	8989	4001.42	1812.75	2951.33	2766.17	1119.81	2713.1	2933.08	1269	10394.2	1391.05	6450.33
K01095	pgpA; phosphatidylglycerophosphatase A [EC:3.1.3.27]	10715.4	9735.03	17885.5	12987.9	9395.24	12069.3	10581	9482.56	9690.35	9534.5	10471.4	16965.3	9168.82	14766.2
K01096	pgpB; phosphatidylglycerophosphatase B [EC:3.1.3.27 3.1.3.81 3.1.3.4 3.6.1.27]	83	167.33	140.25	90.35	115.75	132.69	65.67	48.31	56.1	86.08	48.54	92.92	61.8	117.66
K01097	NANP; N-acylneuraminate-9-phosphatase [EC:3.1.3.29]	0	0	0	0	0	0	0	0	0	0	0	18	0	14
K01101	E3.1.3.41; 4-nitrophenyl phosphatase [EC:3.1.3.41]	3046.13	2882.88	1427.81	2454.51	3540.23	4161.02	3337.87	3889.12	3063.99	3430.7	2421.76	1469.97	3857.1	1959.42
K01104	E3.1.3.48; protein-tyrosine phosphatase [EC:3.1.3.48]	72371.8	66147	40988.2	59176	70879.4	65111.1	61088.8	67293.4	67714.4	59474.5	62504.2	42454.1	70907.6	41747.3
K01113	phoD; alkaline phosphatase D [EC:3.1.3.1]	45942.5	47481.8	27336	34127.8	42147.1	38057.3	32057.1	42872.7	39144.2	35526.6	39012.4	33377	41301.3	31058.3
K01114	plc; phospholipase C [EC:3.1.4.3]	14169.5	16343.3	37312.3	24080.3	16192.1	20600.7	18285.6	12795.4	19599.7	18840.6	13355	44501.2	15544.1	28233.9
K01115	PLD1_2; phospholipase D1/2 [EC:3.1.4.4]	758.5	964	0	855	1027	787	1011	1057.5	1449.5	644.5	723	10	915.5	1.17
K01117	E3.1.4.12; sphingomyelin phosphodiesterase [EC:3.1.4.12]	66	19	8.5	0	14.25	10.5	30	27	11.5	4.5	16	27.5	66.5	17.5
K01118	acpD, azoR; FMN-dependent NADH-azoreductase [EC:1.7.1.17]	10120.9	13945.9	19223.4	9591.05	10838.4	12530.4	10061.9	10701.7	10115.7	11117.7	9356.33	18163.8	11018	13164.5
K01119	cpdB; 2',3'-cyclic-nucleotide 2'-phosphodiesterase / 3'-nucleotidase [EC:3.1.4.16 3.1.3.6]	5057.74	6822.37	1895.36	4065.88	5291.55	4769.99	3777.02	5524.71	4566.5	3753.37	4717.41	1585.62	5748.58	1888.99
K01120	cpdP; 3',5'-cyclic-nucleotide phosphodiesterase [EC:3.1.4.17]	449.7	753.29	684.48	575.75	460.65	632.44	591.83	536.23	519.93	601.29	678.91	626.99	581.09	677.59
K01121	CNP; 2',3'-cyclic-nucleotide 3'-phosphodiesterase [EC:3.1.4.37]	11	15	0	8	15	13	6	10	7	4	6	0	9	0
K01126	E3.1.4.46, glpQ, ugpQ; glycerophosphoryl diester phosphodiesterase [EC:3.1.4.46]	122120	121040	66802.5	102843	120841	114181	107947	114147	122101	106112	102102	68626.3	121118	66749.6
K01128	SMPDL3; sphingomyelin phosphodiesterase acid-like 3 [EC:3.1.4.-]	21	224	781	312	196	366	317	91	254	454	69	1248	92	491
K01129	dgt; dGTPase [EC:3.1.5.1]	49315.8	45650.3	40939.7	45408.6	47332.2	50369.4	47139.5	46868.9	49966.3	45177.6	42853.2	38221.2	48935.5	36902.8
K01130	E3.1.6.1, aslA; arylsulfatase [EC:3.1.6.1]	35577.8	32839.4	53770.4	29692.5	26127.8	38481.4	28626.1	37878.4	34221.7	36474.4	36314.6	58430.2	28529.6	53324.1
K01132	GALNS; N-acetylgalactosamine-6-sulfatase [EC:3.1.6.4]	14	4	0	0	5	2	0	24	0	7	0	0	6	0
K01133	betC; choline-sulfatase [EC:3.1.6.6]	2408.91	1928.7	1056.1	1631.92	1530.98	2996.6	1720.7	3185	1875	2388.26	2512	1883.7	1635.57	1400.56
K01134	ARSA; arylsulfatase A [EC:3.1.6.8]	5622.56	4793.15	4015.54	3719.89	2801.5	5856	3479.03	6494.03	5500.89	5969.8	5445.68	6740.43	3108.93	6924.86
K01135	ARSB; arylsulfatase B [EC:3.1.6.12]	110.33	196	87.33	79.66	66.67	197.67	53.33	228	105.33	163.67	162.67	251	73	151.67
K01136	IDS; iduronate 2-sulfatase [EC:3.1.6.13]	2476	2432	730.5	1611.5	1336	3290	1681.5	3690	2143.5	2689.5	2967	2286	1584.5	1403.5
K01137	GNS; N-acetylglucosamine-6-sulfatase [EC:3.1.6.14]	722.5	841	1617.5	753.5	435.5	1117	692	1202.5	630.5	876	976	2081.5	556	1567.5
K01138	K01138; uncharacterized sulfatase [EC:3.1.6.-]	13052.6	10809	8784.08	9378.64	7370.1	13322.7	8924.89	14446.1	12901.2	13299.9	12810	13400.1	8257.94	15302
K01139	spoT; GTP diphosphokinase / guanosine-3',5'-bis(diphosphate) 3'-diphosphatase [EC:2.7.6.5 3.1.7.2]	1905.45	3073.53	3892.55	3037.85	2621.59	3559.07	2388.87	2362.56	1901.35	3000.58	2581.95	4537.67	2440.95	3104.86
K01141	sbcB, exoI; exodeoxyribonuclease I [EC:3.1.11.1]	648.62	980.53	343.96	920.43	982.46	1354.53	872.54	615.48	693.6	647	895.74	256.17	739.45	455.61
K01142	E3.1.11.2, xthA; exodeoxyribonuclease III [EC:3.1.11.2]	62037.9	61085.4	59192.4	58316.4	64540.6	62855.7	58307.1	59302.6	57596.9	54600.9	58425.8	52188.8	63710.3	46395.5
K01144	E3.1.11.5; exodeoxyribonuclease V [EC:3.1.11.5]	2097.38	2909.7	8260.08	3284.25	2570.07	3632.33	2985	2650.76	2298.5	3047.25	2850.31	7938.29	2524	5892.72
K01146	xni; protein Xni	17	103.33	79	26.1	56	67.94	19.67	25.81	12.6	71.33	24.29	87.67	30.05	77.33
K01147	rnb; exoribonuclease II [EC:3.1.13.1]	2068.5	2326.83	1654.83	2518.77	7029.51	2346.34	3519.42	3236.4	2302.68	1850	2359.37	2072.58	2507.7	2023.62
K01150	endA; deoxyribonuclease I [EC:3.1.21.1]	37.2	208.53	241.3	105.1	67	577.04	27.54	67.81	16.6	94.33	87.49	194.17	53.65	126.28
K01151	nfo; deoxyribonuclease IV [EC:3.1.21.2]	43885.7	41114.5	18902.2	39168.9	43042	42782.8	41322.8	41090.3	48239.9	40421.7	34145.5	23162.5	43746.7	23019.6
K01153	hsdR; type I restriction enzyme, R subunit [EC:3.1.21.3]	34297.6	29429.6	27520.5	28833.3	36418.9	34430.5	29231.7	33861.4	30562.5	28657.2	32338.4	29480.7	29708.5	29341
K01154	hsdS; type I restriction enzyme, S subunit [EC:3.1.21.3]	32647.5	29144.6	24555.1	28281.9	35254.5	32302.3	27931.9	31016.7	28934.6	27275.8	30260.7	25663.2	27906.6	28396.6
K01155	E3.1.21.4; type II restriction enzyme [EC:3.1.21.4]	173.59	273.83	103.17	187.5	324.69	175.83	127.01	252.01	174.25	221.42	269.98	104.25	174.84	93.81
K01156	res; type III restriction enzyme [EC:3.1.21.5]	1387.35	1448.33	4811.87	1455.5	1899.13	2487.77	2220.89	1411.05	1677.27	2076.06	1230.39	3048.12	1448.95	4457.67
K01158	DNASE2; deoxyribonuclease II [EC:3.1.22.1]	0	0	10	0	0	9	0	0	0	2	0	5.75	20.5	2
K01159	ruvC; crossover junction endodeoxyribonuclease RuvC [EC:3.1.22.4]	56288.6	52390.7	44393.7	52052.5	57226.4	57179.5	53979.6	54413.5	56225.1	51336.6	49992.9	42297.6	55134.2	41625.6
K01160	rusA; crossover junction endodeoxyribonuclease RusA [EC:3.1.22.4]	292	426.33	34.5	298.17	381	691.33	275.67	309.67	318	496.33	276.29	24.67	362.05	127.83
K01161	E3.1.25.1; deoxyribonuclease (pyrimidine dimer) [EC:3.1.25.1]	6	0	0	0	0	0	0	0	5	0	0	0	0	0
K01163	K01163; uncharacterized protein	528.21	759.95	510.18	629	669.93	1136.31	611	674.16	646.83	795.02	707.1	522.95	689.54	662.07
K01166	E3.1.27.1; ribonuclease T2 [EC:3.1.27.1]	2878.2	4415.4	9572.22	4685.25	3494.27	5095.05	4154.7	3788.76	3158.5	4412.42	3834.36	9611	3280.65	7017.85
K01167	E3.1.27.3; ribonuclease T1 [EC:3.1.27.3]	5472.49	4455.4	720.67	2633.68	5047.16	3919.11	3475.21	3868.96	3501.5	3296.67	3961.77	746.07	5116.27	610.63
K01169	rna; ribonuclease I (enterobacter ribonuclease) [EC:3.1.27.6]	5.5	24.5	3	16.75	23.75	63.25	25.5	13.14	32.1	38.75	2.79	6	14.38	46
K01170	endA; tRNA-intron endonuclease, archaea type [EC:4.6.1.16]	0	0	0	0	0	0	0	0	0	0	0	0	0	4
K01173	ENDOG; endonuclease G, mitochondrial	1805.97	2195.15	1166.73	1293.65	2411.78	1971.42	1576.81	1889.44	1863.91	1398.28	2405.81	1141.56	2116.36	1116.84
K01174	nuc; micrococcal nuclease [EC:3.1.31.1]	6288.45	5201.87	711.33	5580.9	13103.9	5418.75	7601.57	7903	6665.71	5112.52	5935.4	553.11	7558.69	1293.17
K01175	ybfF; esterase [EC:3.1.-.-]	83	171.33	140.25	90.35	118.75	142.69	68.67	54.31	56.1	91.08	48.54	108.92	61.8	125.66
K01176	AMY, amyA, malS; alpha-amylase [EC:3.2.1.1]	4350.27	4058.28	3307.85	2475.18	9109.98	3552.8	3464.04	6505.91	3583.14	2842.08	4107.61	4202.04	4685.66	3669.08
K01178	SGA1; glucoamylase [EC:3.2.1.3]	1855.24	1516	4537.17	3435.5	2204.5	2540	2445.5	1327.49	3034	2330.25	1559.45	6239.75	1771	3439.51
K01179	E3.2.1.4; endoglucanase [EC:3.2.1.4]	43517.3	41959.9	24932.8	33929.4	41620.3	41929.1	38707.7	47676.3	43152	37281.5	35812.9	25027.8	45715.7	24326.4
K01180	E3.2.1.6; endo-1,3(4)-beta-glucanase [EC:3.2.1.6]	117.35	177.66	39.66	66.66	94.68	176.02	98.33	151.32	107.33	97.02	146	37	163.67	52.34
K01181	E3.2.1.8, xynA; endo-1,4-beta-xylanase [EC:3.2.1.8]	13361.5	18670.6	8117.16	8238.21	13302.3	10775.3	9135.28	17783	10704.6	9475.98	9912.61	10495.4	15524.5	6582.06
K01182	IMA, malL; oligo-1,6-glucosidase [EC:3.2.1.10]	5044.68	3666.36	940.26	3842.32	5387.54	3030.01	3501.93	4133.19	5100.01	2950.93	3783.38	919.94	4614.84	996.89
K01183	E3.2.1.14; chitinase [EC:3.2.1.14]	11144.7	12784.4	11114.7	9454.91	11326.2	12551.3	8894.17	13586.9	10629.6	10026.1	8724.46	15329.3	12092	11777.9
K01184	E3.2.1.15; polygalacturonase [EC:3.2.1.15]	119	490	985	546	439	681	510	189	412	764.67	231	1502.83	260.67	759.67
K01185	E3.2.1.17; lysozyme [EC:3.2.1.17]	743.67	1400.53	1620.92	1158.42	1198.66	1502.08	1049.84	689.67	904.8	1566.42	890.49	2197.67	881.26	1500.18
K01186	NEU1; sialidase-1 [EC:3.2.1.18]	4778.76	5275.97	8000.14	3384.47	3099.3	5092.06	3442.4	5970.56	4304.61	4528.29	4799.18	7015.31	3595.52	7918.93
K01187	malZ; alpha-glucosidase [EC:3.2.1.20]	65459.2	65453.7	51522.6	58038.5	70405	62302.6	60738.9	60247.7	66211.7	59151.6	51864.8	58655.1	68909.6	40977.8
K01188	E3.2.1.21; beta-glucosidase [EC:3.2.1.21]	1	1.5	0	0	5.5	0	0	17	0	0	3.5	0	0	2
K01190	lacZ; beta-galactosidase [EC:3.2.1.23]	10085.3	11081.3	10031.9	10353.4	11653.7	10870.8	10862.1	11545	10127.5	10493.3	10250.1	12446.7	10456.7	9196.9
K01191	MAN2C1; alpha-mannosidase [EC:3.2.1.24]	15148	14609.6	11535.8	11712.1	17039.8	13281	11991.2	15666.4	13607.1	12852.1	11398.9	15530.1	13000.6	13034.1
K01192	E3.2.1.25, MANBA, manB; beta-mannosidase [EC:3.2.1.25]	5440.65	6551.19	4272.72	2902.53	6261.42	4242.13	3722.84	7074.34	3535.91	3256.78	3837.25	2842.13	6101.4	2557.13
K01193	INV, sacA; beta-fructofuranosidase [EC:3.2.1.26]	8636.67	5858.8	2692	4125.72	7287.92	4411.76	4039.41	5460.97	5112.32	4536.96	6533.57	2959.83	7734.29	2496.19
K01194	TREH, treA, treF; alpha,alpha-trehalase [EC:3.2.1.28]	326.01	807.33	1050	507.08	623.72	753.25	572.52	500.96	528.69	714.42	719.26	1214.25	589.31	788.71
K01195	uidA, GUSB; beta-glucuronidase [EC:3.2.1.31]	3437.51	2825.18	5059.07	5633.01	4010.02	4040.84	5240	2691.12	4927.42	4034.51	2912.2	6684.52	3894.02	4000.59
K01197	hya; hyaluronoglucosaminidase [EC:3.2.1.35]	451.87	432.03	240.5	234.33	244.34	296.11	167.83	467.23	388.5	237.24	363.7	370.79	391.87	436.68
K01198	xynB; xylan 1,4-beta-xylosidase [EC:3.2.1.37]	2909.74	4682.48	3596.82	3248.06	4014.18	4348.33	4240.25	4500.09	3488.98	4099.03	3413.79	4910.83	4450.6	2806.48
K01200	pulA; pullulanase [EC:3.2.1.41]	362.05	396.43	811.71	461.79	435.69	486.43	398.51	398.27	431.26	477.85	585.91	774.47	390.5	1188.81
K01201	GBA, srfJ; glucosylceramidase [EC:3.2.1.45]	3457.47	4655.33	5106.52	4387.85	3930.19	3829.07	3544.11	5169.49	3410.92	3303.9	3310.5	6954.29	4233.18	4056.37
K01202	GALC; galactosylceramidase [EC:3.2.1.46]	3	0	0	0	0	0	28	0	0	0	0	0	0	0
K01205	NAGLU; alpha-N-acetylglucosaminidase [EC:3.2.1.50]	109.92	223.33	183.91	66.33	224.35	130.17	97.83	155.66	56.83	125.51	194	183	254.34	159.09
K01206	FUCA; alpha-L-fucosidase [EC:3.2.1.51]	16365.8	15440.2	23008.8	17883.5	14956.6	18189.9	16143.6	15944.2	16681.3	17358	15910.7	27894.8	13896.5	22340.5
K01207	nagZ; beta-N-acetylhexosaminidase [EC:3.2.1.52]	58402.8	59103.6	46561.3	51132.1	56897.6	56255.8	50280.8	54260.7	53481.7	48928.9	50651.2	43912.7	60496	39603.3
K01208	cd, ma, nplT; cyclomaltodextrinase / maltogenic alpha-amylase / neopullulanase [EC:3.2.1.54 3.2.1.133 3.2.1.135]	117.67	270.5	8	154	235	176.66	314.5	146.67	332.67	167.16	184.66	5	125.17	34
K01209	abfA; alpha-N-arabinofuranosidase [EC:3.2.1.55]	14419.8	13196.2	11488.6	13089.4	15075.5	13753.8	13392.4	12462.8	14129.7	12934	11248.7	14743.7	13909	9791.26
K01210	E3.2.1.58; glucan 1,3-beta-glucosidase [EC:3.2.1.58]	470.84	767.5	2093.67	798.83	542.53	958.16	624.84	519	529.34	1021.17	604.34	2383.17	773.17	1568
K01212	sacC, levB; levanase [EC:3.2.1.65]	6326.75	3448.83	12	1995.67	4652.42	2328.83	2177.17	2965.5	2504	2372.17	4133.34	29.2	4656.17	32
K01214	ISA, treX; isoamylase [EC:3.2.1.68]	12	31	148	109	4	42	18	6	10	13	24	88	7	214
K01215	dexB; glucan 1,6-alpha-glucosidase [EC:3.2.1.70]	131	222	431.22	118.8	147	126.4	75	155.4	87.67	200.47	188.47	338.35	118.5	541.7
K01216	E3.2.1.73; licheninase [EC:3.2.1.73]	135	590	0	20	38	95	27	352	19	32	49	0	33	4
K01217	IDUA; L-iduronidase [EC:3.2.1.76]	8.5	6	0	6	8	10	15	5.5	7.5	4.5	11	0	20	0
K01218	gmuG; mannan endo-1,4-beta-mannosidase [EC:3.2.1.78]	3677.78	3913.66	2721.01	1980.01	3868.25	2649.42	2134.75	4972.82	2616.93	2597.03	2758.32	3588.5	4361.67	2581.58
K01219	E3.2.1.81; beta-agarase [EC:3.2.1.81]	68	21	0	0	20	2	2	46	0	7	6	1.5	16	6
K01220	E3.2.1.85, lacG; 6-phospho-beta-galactosidase [EC:3.2.1.85]	108	197	462.5	120	132	77.5	73	115	103.67	187.67	164.92	531.15	132	487.25
K01222	E3.2.1.86A, celF; 6-phospho-beta-glucosidase [EC:3.2.1.86]	11138.4	10611.8	2857.72	6228.15	9365.42	6795.07	6883.9	8631.48	7749.94	6693.47	7497.77	3421.39	10854.1	3118.89
K01223	E3.2.1.86B, bglA; 6-phospho-beta-glucosidase [EC:3.2.1.86]	1322	1154.31	3260.58	839.33	1115.81	1137.53	972.68	1060.96	1226.46	1338.36	1456.62	2584.29	1244.78	2926.29
K01224	E3.2.1.89; arabinogalactan endo-1,4-beta-galactosidase [EC:3.2.1.89]	1021.64	793.7	887.5	694.01	1383.39	795.35	985.67	1429.36	946.69	856.74	1022.26	820.01	1221.74	635.54
K01226	treC; trehalose-6-phosphate hydrolase [EC:3.2.1.93]	375.7	302.46	579.15	310.06	367.75	447.07	321.04	313.03	311.1	414.6	354.98	269.42	277.85	391.41
K01227	E3.2.1.96; mannosyl-glycoprotein endo-beta-N-acetylglucosaminidase [EC:3.2.1.96]	160	241.2	29	166	316.78	141.1	111	401.9	146	258.18	188.2	42.6	279.7	29
K01230	MAN1; mannosyl-oligosaccharide alpha-1,2-mannosidase [EC:3.2.1.113]	1.5	2	58	0	10	7.5	0	0	3.5	6.39	21	100	5.5	124
K01232	glvA; maltose-6'-phosphate glucosidase [EC:3.2.1.122]	99.5	114.83	499.5	66.67	111	173.58	62.17	91.95	105.28	112.58	95.75	504.07	118.25	556.28
K01233	csn; chitosanase [EC:3.2.1.132]	1223.4	909.1	285	475.77	1204.25	597.88	539.35	1283.55	576.92	388.58	823.79	242.5	1076.22	450.38
K01235	aguA; alpha-glucuronidase [EC:3.2.1.139]	1036.39	2193.16	501.72	583.67	1180.1	959.91	1032.83	1255.71	687.5	924.33	1021.99	509.66	1290.5	474.91
K01236	treZ, glgZ; maltooligosyltrehalose trehalohydrolase [EC:3.2.1.141]	25403.6	25475.5	20457.7	21898.4	28518.5	24729.8	23107.1	22948.7	26330.4	22845.8	20497.3	22299.8	26037.9	17916
K01239	iunH; purine nucleosidase [EC:3.2.2.1]	21409.8	17947.6	15347.2	14486.3	24293.9	20539.9	17783.5	21650.6	19197.4	16738.1	16785.3	14154.9	21217.1	15201.5
K01240	URH1; uridine nucleosidase [EC:3.2.2.3]	3.5	1	8.5	0	0	0	0	0	0	0	0	9.5	1.5	3.5
K01241	amn; AMP nucleosidase [EC:3.2.2.4]	3101.92	4395.06	10677.4	4434.75	3886.17	5566.01	4484.39	3808.82	3318.34	4370.67	4140.93	8038.21	3806.25	6557.96
K01243	mtnN, mtn, pfs; adenosylhomocysteine nucleosidase [EC:3.2.2.9]	7475.17	7046.27	15917.6	8473.33	7580.08	9027.37	7710.46	6966.61	7598.8	7785.12	7053.29	16030.8	6624.41	11999.7
K01244	MTN; 5'-methylthioadenosine nucleosidase [EC:3.2.2.16]	0	0	0	0	0	0	0	2	0	0	0	0	0	0
K01246	tag; DNA-3-methyladenine glycosylase I [EC:3.2.2.20]	25171.1	26096.9	27726.9	22068.2	25676.8	24799.9	22897.5	24128.2	24016.2	21728.3	22461.7	23695.5	26592.5	19446.5
K01247	alkA; DNA-3-methyladenine glycosylase II [EC:3.2.2.21]	27083	28397.3	30043.5	28926.3	25232.2	30967.3	27539.3	26747.5	28376.6	28065.1	26936.7	29944.5	26786.2	26342.6
K01250	rihA; pyrimidine-specific ribonucleoside hydrolase [EC:3.2.-.-]	7198.5	5582.44	844.57	5384.67	7331.94	6260.01	6529.84	5993.63	8035.72	4803.82	5156.22	749.29	7459.36	1364.54
K01251	E3.3.1.1, ahcY; adenosylhomocysteinase [EC:3.3.1.1]	60457.8	56897	46857.5	55256.6	60787.8	60791.4	57566	57576.5	60474.3	55039.4	52688	45846.7	59177.7	44671.4
K01252	entB, dhbB, vibB, mxcF; bifunctional isochorismate lyase / aryl carrier protein [EC:3.3.2.1 6.3.2.14]	3300.91	2966.94	342	2079.67	2677.33	1803.85	1534.34	2400.36	1972.93	1514.73	2363.41	473.17	2231.25	500.5
K01253	EPHX1; microsomal epoxide hydrolase [EC:3.3.2.9]	688.33	1346	897	431.92	516	321.17	355.17	490.18	512.33	391	359.91	1175	523.7	461
K01255	CARP, pepA; leucyl aminopeptidase [EC:3.4.11.1]	67867.5	67392.6	59098.4	63959.3	70328.3	70981.8	64692.7	65917.3	68548.2	64450.2	60198.6	58113.1	67432.8	52661.2
K01256	pepN; aminopeptidase N [EC:3.4.11.2]	36747.3	36944.9	27113.2	30246.7	41950.8	32574.5	31571.8	35898.9	34903.9	28600.2	32731	26906.3	39553.8	21209.3
K01258	pepT; tripeptide aminopeptidase [EC:3.4.11.4]	9135.81	8818.57	8328.31	8598.83	8191.4	10906.5	9162.91	9932.68	9880.85	9948.45	9672.27	9714.88	9127.91	10868.9
K01259	pip; proline iminopeptidase [EC:3.4.11.5]	24129.5	26547.7	29146.7	21101.3	30944.9	22626.7	20792.9	24562.8	20819.8	20219.9	21383.3	29147.1	23859.3	22863.2
K01261	pepA; glutamyl aminopeptidase [EC:3.4.11.7]	109	224.6	187.47	141.8	122	97.5	93	130	112.92	209.27	199.32	153.04	125	119.86
K01262	pepP; Xaa-Pro aminopeptidase [EC:3.4.11.9]	60745.8	59173.1	55198	58659.1	66932.4	65330	60548.4	62367.9	60640.7	57263.3	56542.2	54164.5	61114.1	51112.7
K01263	E3.4.11.14; cytosol alanyl aminopeptidase [EC:3.4.11.14]	370	448	313.5	415.67	271	640	273	329.5	246	330	524.5	322	299	568
K01264	APE3; aminopeptidase Y [EC:3.4.11.15]	718.75	2948.75	81.5	229	597.25	427	401.25	702	428	680.5	176.75	146.25	740.5	25.25
K01265	map; methionyl aminopeptidase [EC:3.4.11.18]	94172.4	87955.3	59041.1	76948.8	96872.9	87164.1	82530.6	88278.6	89240.1	77908.4	80159.8	55982.1	93702.8	55077.4
K01266	dmpA, dap; D-aminopeptidase [EC:3.4.11.19]	5147.47	5813.89	1404.14	3515.57	4944.19	6121.96	4181.86	5116.37	4426.78	4162.76	4481.74	1395.39	5892.95	1922.56
K01267	DNPEP; aspartyl aminopeptidase [EC:3.4.11.21]	9984.8	7044.66	1490.21	5414.47	8490.01	5928.19	5446.07	7356.54	7215.94	4724.89	7364.54	1355.6	8762.96	1527.22
K01269	E3.4.11.-; aminopeptidase [EC:3.4.11.-]	254.5	322.5	55	47.75	126.75	292	135.5	357	186.5	193.75	254.5	52	450	36
K01270	pepD; dipeptidase D [EC:3.4.13.-]	512.92	847.02	926.75	724.81	785.86	1055.07	664.01	705.74	643.38	539.43	1021.38	1025.88	734.97	1151.68
K01271	pepQ; Xaa-Pro dipeptidase [EC:3.4.13.9]	5376.7	7650.45	8151.8	5976.54	6323.02	6874.49	5767.21	5781.38	5343.89	6464.05	6110.64	7530.43	5968.62	7368.11
K01273	DPEP; membrane dipeptidase [EC:3.4.13.19]	34696.1	31798.4	31439.9	30132.5	29060.8	32811.7	28110.7	32291.9	30968.3	28929.1	32343.3	34082.1	31419.6	31910.9
K01274	E3.4.13.-; D-alanyl-D-alanine dipeptidase [EC:3.4.13.-]	378.58	342.33	130.67	145.67	225.59	115.01	114.17	350.66	139.34	248.34	277.34	51.39	228.17	49.56
K01277	DPP3; dipeptidyl-peptidase III [EC:3.4.14.4]	1757.45	1499	347.75	1227	1249.43	1437	1143.5	1749	866	960.25	2012.52	342.99	1523.5	646.32
K01278	DPP4, CD26; dipeptidyl-peptidase 4 [EC:3.4.14.5]	13584.3	14054	15181	11757.1	10630.6	12424.3	10035	12329.2	11828.8	10735.7	13112.6	17807.8	11283.9	16277.6
K01281	pepX; X-Pro dipeptidyl-peptidase [EC:3.4.14.11]	7340.4	8248.18	4521.47	3507.56	5733.42	4044.6	3249.6	7240.91	4531.02	3949.53	5046.16	5570.14	6701.5	5146.53
K01283	ACE, CD143; peptidyl-dipeptidase A [EC:3.4.15.1]	4502.34	5107.94	5255.19	4002.73	3189.83	4700.52	3597.2	3813.51	4740.24	4448.84	4887.59	5547.92	3661.27	7226.2
K01284	dcp; peptidyl-dipeptidase Dcp [EC:3.4.15.5]	12937.6	12940.3	11979.3	10209.8	12563.6	11314.5	10612.6	10909.5	11171.3	10037.3	11172.8	10308.7	12511.4	8228.06
K01286	E3.4.16.4; D-alanyl-D-alanine carboxypeptidase [EC:3.4.16.4]	28769.9	36306.7	33208	19837.7	27429.6	24116.3	20394.8	28292	21780	22183.5	22186.7	32940.3	26799.6	25292.9
K01295	cpg; glutamate carboxypeptidase [EC:3.4.17.11]	13507.7	16721.4	18603.5	16771.9	14594	18459	15471.7	14236.4	16195.7	15794.5	13765.3	21512.5	15828.3	15357
K01297	ldcA; muramoyltetrapeptide carboxypeptidase [EC:3.4.17.13]	15506.3	15781.4	10990.1	14316.2	22350.6	14648.4	14568.5	17082.5	13573.3	12280.3	14530.8	13516.7	14923.6	10883.5
K01299	E3.4.17.19; carboxypeptidase Taq [EC:3.4.17.19]	8338.08	7587.21	12538.9	7122.7	11430.4	10222.5	8957.85	10505.6	8818.46	8561.45	8160.16	10871.9	7611.87	11765.5
K01301	NAALAD; N-acetylated-alpha-linked acidic dipeptidase [EC:3.4.17.21]	5349.71	4887.51	8315.83	6166.02	4365.51	4893.5	4595.99	4495.66	4948.31	4598.27	4862.79	9975.68	4117.35	6881.37
K01302	CPQ; carboxypeptidase Q [EC:3.4.17.-]	1353	714	29	919	1045	581	641	868	844	556	929	93	877	82
K01303	APEH; acylaminoacyl-peptidase [EC:3.4.19.1]	1750.5	1200.5	1066.17	1522.5	1464	1117	1123.5	1228.5	1340.5	1097	1364	1032.14	1246	926.31
K01304	pcp; pyroglutamyl-peptidase [EC:3.4.19.3]	4153.7	5257.38	11676.7	4266.73	9204.77	5245.56	5528.7	6337	3813.04	4783.83	4917.84	10141.5	5030.79	8309.15
K01305	iadA; beta-aspartyl-dipeptidase (metallo-type) [EC:3.4.19.-]	221	127.83	39.33	112.43	138.5	507.55	50.9	198.77	98.8	71	270.96	74.31	105.57	149.42
K01308	yqgT; g-D-glutamyl-meso-diaminopimelate peptidase [EC:3.4.19.11]	346.17	249.52	191.44	288.47	317.88	404.36	261.75	230.35	294.83	310.17	336.28	25.1	237.5	66.33
K01312	PRSS1_2_3; trypsin [EC:3.4.21.4]	18.75	17.33	2	7.67	30.42	23.17	4.17	4	6	7.17	16	0	25.17	3
K01317	ACR; acrosin [EC:3.4.21.10]	20	0	0	0	18	0	0	7	0	17	11.5	0	0	0
K01318	sspA; glutamyl endopeptidase [EC:3.4.21.19]	229.67	62	83	55	110	81.83	143	127.5	127.25	43	134.67	98	85	38
K01322	PREP; prolyl oligopeptidase [EC:3.4.21.26]	29654.8	32145.4	26024.8	27848.1	30916.6	29845.4	26545.6	27095.2	29164.2	27452.8	27301.2	32474.4	26495.6	26205.7
K01325	KLK1_2; tissue kallikrein [EC:3.4.21.35]	0	0	0	0	0	10	0	0	0	0	0	0	0	0
K01330	C1R; complement component 1, r subcomponent [EC:3.4.21.41]	26	0	0	0	0	0	0	0	0	0	0	0	0	0
K01338	lon; ATP-dependent Lon protease [EC:3.4.21.53]	68091.3	65192.2	62091.2	66240.1	67387	71895.4	64950.3	65251.9	65920	62283.9	63489.2	59029.9	65231.6	58443
K01340	E3.4.21.59; tryptase [EC:3.4.21.59]	4	0	2	0	0	12	0	4	0	3	6	0	5	0
K01342	aprE; subtilisin [EC:3.4.21.62]	233.34	205	59	166.32	180	184.84	224.68	213.01	214.99	124.67	266.68	35.94	165.01	71
K01347	iga; IgA-specific serine endopeptidase [EC:3.4.21.72]	54	45	6	53	47	47	36	18	36	0	8	6	17	0
K01354	ptrB; oligopeptidase B [EC:3.4.21.83]	17217.1	17930.8	17699	15515.6	17311.4	17131.5	14581.3	17200	14866.5	14370.9	16386.2	19527.9	18778.9	13939.9
K01356	lexA; repressor LexA [EC:3.4.21.88]	58513.4	55901.1	47061.8	53004.6	58056.8	59899.7	54470.5	57445.6	57696.2	53294.7	51432.7	45347.4	57767.3	43830.7
K01358	clpP, CLPP; ATP-dependent Clp protease, protease subunit [EC:3.4.21.92]	107569	103613	64620.1	89260.7	120216	100086	97164.5	107792	106454	91682.9	92512.3	65298.1	108693	65870.5
K01361	E3.4.21.96; lactocepin [EC:3.4.21.96]	341	256.44	269.33	501.89	428	467	503.67	502	485.01	269.01	743.45	110.42	554	178.5
K01365	CTSL; cathepsin L [EC:3.4.22.15]	3.24	0	0	0	0	0	0.5	0	0	1.25	1.12	0	0	0
K01372	BLMH, pepC; bleomycin hydrolase [EC:3.4.22.40]	273.73	608.6	1325.06	421.8	415.42	447.65	461.52	481.99	396.85	407.93	698.06	1264.32	457.51	1472.43
K01387	colA; microbial collagenase [EC:3.4.24.3]	287.16	196.25	220.5	57.03	346.5	153.06	87.67	228.33	113.17	141.68	221.75	424.92	253.67	163.82
K01389	MME, CD10; neprilysin [EC:3.4.24.11]	166	130	0	45	137	149	53	124	69.5	46	104	0	107.5	0
K01390	iga; IgA-specific metalloendopeptidase [EC:3.4.24.13]	79	108	10	117	108	68	66	97	79	91	150	24	99	0
K01392	THOP1; thimet oligopeptidase [EC:3.4.24.15]	3974.36	4969.79	1782.4	3423.92	4991.75	4455.78	3898.83	4392.15	4809.18	3667.79	4186.08	2192.74	5569.09	1572.34
K01399	lasB; pseudolysin [EC:3.4.24.26]	103.25	97	76	68.34	96.5	181	58	76	23.5	115	101.25	0	94.5	58
K01400	nprE; bacillolysin [EC:3.4.24.28]	184.5	45	8.5	97	87	183.5	95	157.5	133	48.5	164	5	158	9
K01401	aur; aureolysin [EC:3.4.24.29]	1	0	46	0	0	8	0	0	1.25	0	0	77	0	38
K01402	MMP8; matrix metalloproteinase-8 (neutrophil collagenase) [EC:3.4.24.34]	54	0	0	0	0	29	0	25	19	0	0	0	0	0
K01406	prtC; serralysin [EC:3.4.24.40]	876.4	549.1	3937.1	553	821.66	735.6	843.4	697.86	575.5	699.5	560.22	2278.5	769.7	1773.3
K01407	ptrA; protease III [EC:3.4.24.55]	17	103.33	36	27.67	53	49.58	19.67	25.81	12.6	71.33	25.79	41.67	31.55	72.16
K01408	IDE, ide; insulysin [EC:3.4.24.56]	17	35	150	109	4	42	18	9	10	17	24	88	7	240
K01409	KAE1, tsaD, QRI7; N6-L-threonylcarbamoyladenine synthase [EC:2.3.1.234]	57824.9	53979.1	45543.1	53102.5	58798.2	59131.3	55190.7	56060.5	57529.6	52955.7	51750.5	43400.9	56698	43045.6
K01414	prlC; oligopeptidase A [EC:3.4.24.70]	3702.72	4266.32	3677.19	4197.84	8209.9	5225.23	4888.28	5401.22	3573.02	3259.63	4851.49	3701.07	3971.99	4026
K01415	ECE; endothelin-converting enzyme [EC:3.4.24.71]	5227.16	5874.98	15054.2	9593.66	6645.16	7722.84	7415	5231.33	8010.67	6889.75	5115.04	17809.3	5783.67	10976.3
K01416	snpA; snapalysin [EC:3.4.24.77]	2963.83	3808.7	1926.01	1368.01	2298.73	1864.3	1273.18	3243.81	1792.27	1724.88	1800.19	2630.5	2693.03	2245.78
K01417	MEP; extracellular elastinolytic metalloproteinase [EC:3.4.24.-]	46	0	0	0	41	5	0	0	0	0	0	0	0	17
K01419	hslV, clpQ; ATP-dependent HslUV protease, peptidase subunit HslV [EC:3.4.25.2]	24156.6	22206.2	34367.6	25100.9	19634.2	26325.8	21750.3	22334.6	21667.5	22938.8	23686.8	33314	20230.8	31021.8
K01420	fnr; CRP/FNR family transcriptional regulator, anaerobic regulatory protein	32528.2	33807.3	37183.6	35505.9	33600.3	38739.1	35514.3	32249.7	33338.8	33311.2	30649.3	33750.3	34328.3	30296.9
K01421	yhgE; putative membrane protein	13979	10472.1	4156.72	6354.13	11579.3	8800.74	7315.8	10861.7	8933.32	8276.18	9986.89	4739.33	12766.8	4631.67
K01424	E3.5.1.1, ansA, ansB; L-asparaginase [EC:3.5.1.1]	21036.3	18632	12309.1	16888.1	27859.4	18396.7	18908.9	21599	17380.6	15076.6	20410	10171.3	20618.7	10825.1
K01425	glsA, GLS; glutaminase [EC:3.5.1.2]	8396.47	7236.77	9221.01	5361.82	12710.9	6707.07	6899.41	8583.24	6079.17	5853.51	7706.56	8436.28	8603.13	6636.1
K01426	E3.5.1.4, amiE; amidase [EC:3.5.1.4]	103292	101091	75680.1	91624.3	110061	95761.9	93641.6	94774.6	103241	88916	87120.2	77266.7	104967	58601.7
K01427	URE; urease [EC:3.5.1.5]	4	7	2	8	9	13	0	0	0	0	0	5.5	4	0
K01428	ureC; urease subunit alpha [EC:3.5.1.5]	16524.9	17307.2	20662.4	13127.8	20264.7	16928	15234.6	15622.9	15358.9	14726.4	13351.7	19131.5	16048.1	15483
K01429	ureB; urease subunit beta [EC:3.5.1.5]	12571.3	12866.1	14673.4	9995.8	16978.8	13694.1	12614.8	12077.2	12536.6	12051.4	10042.7	13522.5	12611.4	11194.5
K01430	ureA; urease subunit gamma [EC:3.5.1.5]	13258.3	13853.1	14782.4	10650.8	17608.8	14291.1	13039.8	12988.2	13126.6	12480.4	10678.7	13788.5	13157.4	11374.5
K01432	AFMID; arylformamidase [EC:3.5.1.9]	1959.34	2371	7293.8	1943	1824.1	2187.83	1921	1766	1536.5	1742	1497	5350.5	1561.1	3624.81
K01433	purU; formyltetrahydrofolate deformylase [EC:3.5.1.10]	35328	31842.2	22885.1	24620.3	37003.9	31429.3	28841.4	31360.7	31310.1	27650.7	28660.3	20501.8	33397.3	19792.5
K01434	E3.5.1.11; penicillin amidase [EC:3.5.1.11]	26611.9	25708.9	22906.9	23268	25009.2	24507	22372.3	24658.7	25679	20339.3	23280.3	22097.1	26108.4	19902.9
K01436	K01436; amidohydrolase [EC:3.5.1.-]	31596.7	27531.6	7206.01	20644.4	37595.2	22597.6	23257.2	30838.1	26187.7	20696.9	25228.7	9929.21	30111	8925.81
K01437	ASPA, aspA; aspartoacylase [EC:3.5.1.15]	229	133.5	0	48	1342.67	16	123.17	435.17	197	2.66	237.16	0	179.84	1
K01438	argE; acetylornithine deacetylase [EC:3.5.1.16]	28425.2	28789.8	49879	32225.5	26469.2	32891.7	28969	26424.2	29900.2	29590.8	26983.7	48807.9	26735.2	38578.6
K01439	dapE; succinyl-diaminopimelate desuccinylase [EC:3.5.1.18]	41015.1	41154.3	24681.8	35894.9	40963.3	40943.6	38576.4	39449.1	40343.2	37713.5	35221.1	23960.3	42499.8	21222
K01442	E3.5.1.24; choloylglycine hydrolase [EC:3.5.1.24]	2007.3	2478.6	7249.85	2216.83	1775.27	2622.41	1812.96	2692.61	1813.76	2045.52	2591.64	6778.52	1905.1	5894.56
K01443	nagA, AMDHD2; N-acetylglucosamine-6-phosphate deacetylase [EC:3.5.1.25]	28183.6	27681.4	31839.8	24377.5	32076.6	28077	26792.2	28850.9	29171.1	25676.4	24971.3	31529.6	28965	26762
K01444	AGA, aspG; N4-(beta-N-acetylglucosaminyl)-L-asparaginase [EC:3.5.1.26]	7505.74	5357.15	4219.71	5082.4	4386.5	5719.91	4724.2	6686.36	5761.56	5598.13	7089.34	5379.18	4764.43	6976.44
K01446	PGRP; peptidoglycan recognition protein	0	0	2	0	0	30	0	0	0	0	0	0	0	4
K01447	xlyAB; N-acetylmuramoyl-L-alanine amidase [EC:3.5.1.28]	4419.35	5755.36	16467	6455.69	4769.1	7465.27	5465.5	5587.67	4081.41	5590.36	5818.56	13918.8	4762.84	10428
K01448	amiABC; N-acetylmuramoyl-L-alanine amidase [EC:3.5.1.28]	46968.2	48024.5	47387.7	45924.8	62156.8	50641	49056.3	51430.7	47671.4	43661.2	44865.8	42690.7	48045.4	37818.3
K01449	cwlJ, sleB; N-acetylmuramoyl-L-alanine amidase [EC:3.5.1.28]	1570.85	1075.72	663.75	1272.53	1233.12	1678.92	1213.96	1350.31	1349.26	1718.03	1431.96	433.08	1133.81	525.57
K01451	hipO; hippurate hydrolase [EC:3.5.1.32]	35805.3	31160.6	39620.4	28288.4	33263	31316.3	28261.7	29152.2	31043.2	27370.2	28889.8	39382.8	33253.6	30471
K01452	E3.5.1.41; chitin deacetylase [EC:3.5.1.41]	46.5	10.5	20.33	7	176.84	41.5	19.59	107.17	19	8.33	113.83	29	12.17	39.5
K01453	nylB; 6-aminohexanoate-oligomer exohydrolase [EC:3.5.1.46]	1442	1799.5	1894	1408.5	1278	1959.66	1141.17	1361.58	1033.5	2187	1254.17	2169	1649.5	1567.17
K01455	E3.5.1.49; formamidase [EC:3.5.1.49]	7420.26	6294.65	4294.84	5245	7798.27	6378.82	6562.08	6212.42	6936.51	5441.05	4763.65	4939.08	7539.04	3690.26
K01457	atzF; allophanate hydrolase [EC:3.5.1.54]	4218.75	4613.89	9775.42	4838.67	5274.57	5583.64	4358.18	4567.59	4363.25	4476.26	4225.5	9833.91	4950.23	6840.34
K01458	hutG; N-formylglutamate deformylase [EC:3.5.1.68]	1548.46	2204.2	6496.73	1975.84	2011	2481.62	2150.7	1641.33	1510	1975.34	1920.78	5355.74	1910.84	3525.32
K01459	E3.5.1.77; N-carbamoyl-D-amino-acid hydrolase [EC:3.5.1.77]	874.5	1438	2428.5	1426	909	1589	952	998.5	1002.5	1801.5	968	2890	1279	1743.5
K01460	gsp; glutathionylspermidine amidase/synthetase [EC:3.5.1.78 6.3.1.8]	67	49.33	35	76.67	100	93.58	55.67	43.81	48.6	3.33	19.79	25.67	47.05	62.33
K01461	E3.5.1.82; N-acyl-D-glutamate deacylase [EC:3.5.1.82]	323.2	581.2	1776.1	626	404.7	703.8	444.7	322.5	427	721	393.2	1961	482.8	1152.9
K01462	PDF, def; peptide deformylase [EC:3.5.1.88]	93549.2	91065.7	64516.6	79565	97244.3	87858.6	82673.4	87750.3	89808.8	78812.4	80186.6	61337.2	91821.4	58637.9
K01464	DPYS, dht, hydA; dihydropyrimidinase [EC:3.5.2.2]	10654.5	10596	12201	9093.22	10540	10981.8	9227.34	10282.8	8688.51	9396.86	10001.4	10142.1	10994.9	7840.28
K01465	URA4, pyrC; dihydroorotase [EC:3.5.2.3]	79043.7	75325.8	85357.8	76963.8	83249.7	84238.1	78513.9	80342.4	78719.6	74518.9	73546.7	82102.5	77963.4	75151.8
K01466	allB; allantoinase [EC:3.5.2.5]	15912.9	15323.3	5171.38	11258.8	15782.3	12746.2	12065	13320	15006.7	11505.9	11569.4	6899.24	16111.9	5318.8
K01467	ampC; beta-lactamase class C [EC:3.5.2.6]	817.79	1772.33	1178.68	1530.32	1164.35	2061.9	1155.37	1151	939.67	1775.52	1457.85	1122.08	1150.07	1014.52
K01468	hutI, AMDHD1; imidazolonepropionase [EC:3.5.2.7]	31915.8	31086.9	25479.8	26448.5	28929.7	27815	25201.8	28028.9	27468.5	24549.7	27254.2	25824.1	31160.3	20652.8
K01469	OPLAH, OXP1, oplAH; 5-oxoprolinase (ATP-hydrolysing) [EC:3.5.2.9]	6928.07	7742.17	14232.3	7440.67	10759.1	8097.5	7693.59	8842.84	6229.5	6843.12	7835.08	11744.7	6168.01	9490.51
K01470	E3.5.2.10; creatinine amidohydrolase [EC:3.5.2.10]	32428.4	30762.9	36102	30916.9	39699.6	33164	32501.2	33414.8	35396.1	29957.8	27883.4	36913.8	31369	31050.5
K01471	nylA; 6-aminohexanoate-cyclic-dimer hydrolase [EC:3.5.2.12]	581	1036	3328.5	1126	698.3	1241.5	820.5	594	731	1318.67	768	3685.25	942.2	2173.7
K01473	hyuA; N-methylhydantoinase A [EC:3.5.2.14]	35388.3	33913	32787.6	36553.9	37024.8	36804.3	37107.4	32795.1	38728.9	32777.5	29313.3	33143.8	37574	24115.4
K01474	hyuB; N-methylhydantoinase B [EC:3.5.2.14]	35569.2	34352.7	31501.1	36907.4	37278.3	37314.1	37752.7	33190.9	39449.1	33082.4	29750.7	31257.5	38148.2	23122.9
K01476	E3.5.3.1, rocF, arg; arginase [EC:3.5.3.1]	14636.4	15517.3	12608.5	13376.4	14427	14616.4	13406	14763.7	14108.9	12486.9	13169.3	14418.6	14439.8	11648.2
K01477	alc, ALLC; allantoicase [EC:3.5.3.4]	5194.55	5699.27	3666.37	3714.67	4929.24	4053.32	3411.95	4131.29	5045.19	3619.2	3342.89	4406.14	4315.26	3175.98
K01478	arcA; arginine deiminase [EC:3.5.3.6]	14722.9	16221.9	3964.81	11750.6	16043.3	12756.1	12684.3	14059.1	16645.4	11195.2	11187.6	4937.87	16025	3736.99
K01479	hutG; formiminoglutamase [EC:3.5.3.8]	4896.24	4036.86	6784.68	3137.24	4380.95	4079.89	3453.79	3727.04	3014.16	3529.59	4474.77	3850.85	4399.52	3548.82
K01480	speB; agmatinase [EC:3.5.3.11]	26394.9	26007.2	16907.2	21604.5	32187.4	24026.5	23168.8	25586.4	24543.8	21125.2	22989.3	14886.7	26763.2	15739.7
K01481	E3.5.3.15; protein-arginine deiminase [EC:3.5.3.15]	445.36	571.29	393.65	377	2135.25	427.03	692.33	823.32	437.68	323.04	459.83	430.99	719.84	357.67
K01482	DDAH, ddaH; dimethylargininase [EC:3.5.3.18]	2793	4172.77	1778	1329.07	2413.26	2544.82	2177.01	2808.33	2300.67	2499.01	1935.36	2332.5	2808.51	1858.25
K01483	allA; ureidoglycolate lyase [EC:4.3.2.3]	1258.23	1525.52	2135.2	1345.59	1639.32	1980.62	1305.7	1514.33	1116.68	1246.63	1655.94	2365.39	1711.19	1785.06
K01484	astB; succinylarginine dihydrolase [EC:3.5.3.23]	524.2	905.03	903.63	702.5	768.43	1239.51	616.87	629.95	485.2	645.67	1089.99	794.58	672.82	638.82
K01485	codA; cytosine deaminase [EC:3.5.4.1]	13410.2	13512.2	21309.7	12274	21152	13005	12722.2	14064.7	13413.5	11196.1	11475.7	19003	13830.3	15115.6
K01486	ade; adenine deaminase [EC:3.5.4.2]	7476.9	6719.73	4006.98	6443.15	8467.66	9937.51	8509.43	8941.07	8319.89	7363.25	6388.28	2616.23	8862.7	4011.42
K01487	E3.5.4.3, guaD; guanine deaminase [EC:3.5.4.3]	13085.6	11400.8	3672.29	7757.24	11767.9	9448.79	8336.57	9512.9	9272.56	8422.25	11221.1	4444.99	12639.8	4306.8
K01488	add, ADA; adenosine deaminase [EC:3.5.4.4]	43374.6	45595.1	29580.9	35249.6	46612.9	37760.6	36546.7	39378.9	40513.8	34928.5	35003.7	33307.9	44244.9	26637.9
K01489	cdd, CDA; cytidine deaminase [EC:3.5.4.5]	40621.2	37317.8	36489.5	34106.7	36555.7	37159.7	33474	37775	36912.9	33437.8	35229	36211.2	37399.4	33405.4
K01491	folD; methylenetetrahydrofolate dehydrogenase (NADP+) / methenyltetrahydrofolate cyclohydrolase [EC:1.5.1.5 3.5.4.9]	59088.9	55893.2	45650.6	53931	60562.9	59828.3	55831	57009.8	58658.9	53401.7	52438.8	43554.4	57678.3	43210.3
K01492	purNH; phosphoribosylglycinamide/phosphoribosylaminoimidazolecarboxamide formyltransferase [EC:2.1.2.2 2.1.2.3]	2.21	11	6	12.5	10.43	12	9	19.5	13.5	6	25	17.29	2	25.57
K01493	comEB; dCMP deaminase [EC:3.5.4.12]	11143.9	11542.8	6845.01	10936.6	13597.1	12061.7	11722.4	11997.4	12106	11311.7	11918.7	5338.45	11369.4	8020.56
K01494	dcd; dCTP deaminase [EC:3.5.4.13]	45313	41864.4	34787.3	40718.4	45656.8	46459.4	42670.1	44055.8	45383.9	40528.6	38737	36107.4	45212.5	33016.6
K01495	GCH1, folE; GTP cyclohydrolase IA [EC:3.5.4.16]	57686.8	56600.2	46387	53583.7	62302.4	59101.2	54208.2	57125	58274.7	53522.6	51222.4	47194	56562.7	44199.7
K01496	hisI; phosphoribosyl-AMP cyclohydrolase [EC:3.5.4.19]	31997.5	30274.6	30690	26466	28564.4	30380.8	26923.9	29987	30714.8	27720.2	27610.9	28137.1	29683.8	26536.8
K01497	ribA, RIB1; GTP cyclohydrolase II [EC:3.5.4.25]	13244.6	13249	20188.4	13135.7	13099.2	13110.3	10980	12589.3	12320.5	10908.9	12211.7	17579.7	13602.9	13905.6
K01499	mch; methenyltetrahydromethanopterin cyclohydrolase [EC:3.5.4.27]	4079.73	3621.85	3935.38	2860.73	2282.24	3990.33	2703.7	4392.8	4195.06	4205.13	3761.92	5268.42	2461.8	6219.8
K01501	E3.5.5.1; nitrilase [EC:3.5.5.1]	4415.32	4173.04	3524.08	4238.52	3588.68	4427.18	3962.19	3669.58	3727.31	3607.53	4564.11	4157.25	3687.06	3886.12
K01502	E3.5.5.7; aliphatic nitrilase [EC:3.5.5.7]	908.99	1184.2	2292.25	1246.5	1376.19	1362.25	1038	1043.83	924.5	1305.54	1126.12	2460.4	1179.29	1572.79
K01505	E3.5.99.7; 1-aminocyclopropane-1-carboxylate deaminase [EC:3.5.99.7]	4223.69	5879.73	4359.05	3063.51	4625.63	3992.45	3276.63	4666.26	3763.24	3805.95	3542.85	4623.99	4818.74	3694.33
K01507	ppa; inorganic pyrophosphatase [EC:3.6.1.1]	43692.6	43254.9	34649.9	38568.4	44761.9	44182	39616.2	42903.8	41942.5	39320.9	39025.3	35841.6	41996.6	32564
K01510	ENTPD1_3_8, CD39; apyrase [EC:3.6.1.5]	0	0	8	0	0	0	11	0	0	8	3	0	0	0
K01512	acyP; acylphosphatase [EC:3.6.1.7]	48362.2	45241.5	43204.1	45623.8	48905.5	50636.9	46714.7	45647.9	48973.1	45939.1	42854.2	40945.2	46781.6	39518.2
K01513	ENPP1_3, CD203; ectonucleotide pyrophosphatase/phosphodiesterase family member 1/3 [EC:3.1.4.1 3.6.1.9]	5	0	0	0	0	0	0	0	0	0	0	0	2	0
K01515	nudF; ADP-ribose pyrophosphatase [EC:3.6.1.13]	53700.1	48268.4	30863.8	47042.2	54790	52160	49176.1	50324.8	53656.3	47429.3	45574.7	30853.2	52029.3	33022.1
K01518	NUDT2; bis(5'-nucleosidyl)-tetraphosphatase [EC:3.6.1.17]	0	0	0	0	0	0	0	0	0	0	56	0	0	0
K01519	ITPA; inosine triphosphate pyrophosphatase [EC:3.6.1.-]	0	0	0	0	0	0	0	0	0	0	0	0	0	2
K01520	dut, DUT; dUTP pyrophosphatase [EC:3.6.1.23]	44666	44734.6	36730.8	44540.6	45189.3	48822.1	45163.8	41779.6	46139.7	44051.5	40189.7	35383.2	45965.5	32913.4
K01521	cdh; CDP-diacylglycerol pyrophosphatase [EC:3.6.1.26]	97	336.33	362	122.42	283.05	186.58	100.17	137.31	125.1	243.75	66.79	432.33	80.42	293.54
K01523	hisE; phosphoribosyl-ATP pyrophosphohydrolase [EC:3.6.1.31]	22645	22363.7	21803.1	19113.4	22676.9	20737.5	18975.2	20959	21013.3	18148.4	19340.1	20279.1	23554.2	15665.3
K01524	ppx-gppA; exopolyphosphatase / guanosine-5'-triphosphate,3'-diphosphate pyrophosphatase [EC:3.6.1.11 3.6.1.40]	75999.1	74277.7	58584.7	67885.1	77245.8	73664.2	69446.2	72479	72847.3	66447.4	68100.7	56418.3	76464.2	49168.5
K01525	apaH; bis(5'-nucleosyl)-tetraphosphatase (symmetrical) [EC:3.6.1.41]	3688.62	4985.53	2599.38	4787.35	3620.72	5705.53	3892.04	3309.9	3642.85	4051.42	4411.74	2454.83	3410.82	2953.57
K01531	mgtA, mgtB; Mg2+-importing ATPase [EC:3.6.3.2]	5882.45	4583.15	4678.56	3589.38	4684.97	4312.2	3899.81	4453.81	4692.97	4346.28	4498.32	4656.78	5108.49	6863.64
K01533	copB; Cu2+-exporting ATPase [EC:3.6.3.4]	24452.4	22586.8	25610.5	19513.6	29541.7	23072	22083.6	25499.6	21219.1	19531.5	22580.5	23463.6	23712.6	21323.7
K01534	zntA; Cd2+/Zn2+-exporting ATPase [EC:3.6.3.3 3.6.3.5]	19697.1	17909.5	18293.3	18897.7	24958.9	23730.9	22764.6	23291.9	22070.7	20900.1	19045.7	15876.4	20468.5	18347
K01535	PMA1, PMA2; H+-transporting ATPase [EC:3.6.3.6]	71	50	256.97	128.5	73.5	108	73.5	92.5	36	58.5	96	113	93.5	271.7
K01537	E3.6.3.8; Ca2+-transporting ATPase [EC:3.6.3.8]	21236	20950.1	10285.7	20406.8	31049.2	24515.7	22922.1	25161.8	24120.6	20706.4	19917.3	9806.51	23536.1	11848.3
K01539	ATP1A; sodium/potassium-transporting ATPase subunit alpha [EC:3.6.3.9]	184	309	0	159	261.67	630.33	220	239	269	419	185	0	279	11
K01545	kdpF; K+-transporting ATPase ATPase F chain	72.2	183.4	183.3	58	73.92	279.1	44.7	73.93	21	104	133.11	93.5	113.3	160.35
K01546	kdpA; K+-transporting ATPase ATPase A chain [EC:3.6.3.12]	18541.8	18779.1	30996.9	19942.6	21732.7	21358.5	19558.7	18238.7	20239.5	19162	16546.7	30894.8	19393.7	25798.3
K01547	kdpB; K+-transporting ATPase ATPase B chain [EC:3.6.3.12]	17654.4	17681.8	30438.3	18760.6	20851.7	19849.2	18431.3	17466.3	19461.9	17768.3	15779.7	29936	18432.9	25001.6
K01548	kdpC; K+-transporting ATPase ATPase C chain [EC:3.6.3.12]	18542.1	19142.8	30982.4	20109.6	21846.7	21673.5	19973.7	18386.5	20714.2	19694	16544.4	30882	19583	25770.3
K01551	arsA, ASNA1, GET3; arsenite/tail-anchored protein-transporting ATPase [EC:3.6.3.16 3.6.3.-]	19092.9	17181	3854.68	15207.2	31123.6	16520.4	19992.1	21469.9	20157	15474.1	15915.4	5261.12	20743.8	5707.21
K01555	FAH, fahA; fumarylacetoacetase [EC:3.7.1.2]	15233.2	15263.9	10106.2	13162.5	15707.5	12563.4	12184	13551.6	15267.5	11275.4	11623.1	12944.9	15020.4	7849.56
K01556	KYNU, kynU; kynureninase [EC:3.7.1.3]	25738.7	23820.5	15033.8	20433.8	24169.3	20910.4	19698.5	21119.6	23126.7	18755.8	21714.6	15411.8	23976	12341.2
K01560	E3.8.1.2; 2-haloacid dehalogenase [EC:3.8.1.2]	26757.9	24447.8	31723.5	23820.6	27041.3	23641.1	23103.7	22102.7	25735.4	20702.7	22192.3	26926.9	26639.9	19828.7
K01561	dehH; haloacetate dehalogenase [EC:3.8.1.3]	6150.33	6831.94	14201.1	6458.76	6992.43	6646.75	5615.59	5752.68	5989.42	5625.08	5619.32	12375.2	6510.71	8577.74
K01563	dhaA; haloalkane dehalogenase [EC:3.8.1.5]	19748.8	22182.4	10308.5	15101.7	16962.5	16967.5	15412.8	18173.7	18907.7	16174.5	16364.9	12682.4	17227.8	12664.5
K01565	SGSH; N-sulfoglucosamine sulfohydrolase [EC:3.10.1.1]	359	523.5	247.5	237.5	183.5	581	239.5	716.5	365	429	568	667	252.5	427.5
K01567	pdaA; peptidoglycan-N-acetylmuramic acid deacetylase [EC:3.5.1.-]	410.45	351.47	338.43	333.77	315.58	608.81	389.97	400.04	394.22	524.13	459.4	220.76	347.67	252.57
K01569	oxdD; oxalate decarboxylase [EC:4.1.1.2]	2015.9	2257.09	4470.94	2095.12	1472.88	2612.83	1849.28	1738.72	2840.98	3157.63	1684.77	5015.05	1654.93	5946.19
K01571	oadA; oxaloacetate decarboxylase, alpha subunit [EC:4.1.1.3]	2357.33	2435.29	906.94	1905.86	2702.79	4473.96	3295.22	3151.46	2827.16	2730.32	2560.33	977.06	3383.01	1506.73
K01572	oadB; oxaloacetate decarboxylase, beta subunit [EC:4.1.1.3]	383.96	510.95	653.01	413.77	495.96	854.23	624.5	682.03	466.38	502.27	710.17	687.83	592.15	790.98
K01573	oadG; oxaloacetate decarboxylase, gamma subunit [EC:4.1.1.3]	6.71	1.5	23	6.43	21.43	14.36	8.67	16.81	5.6	5	28.4	29.29	5.38	22.57
K01574	adc; acetoacetate decarboxylase [EC:4.1.1.4]	3544.58	4012.84	11597.2	4044.67	3922.63	3965.84	3367.34	3348.59	3929.26	3687.15	3617.4	11336.5	4333.3	7433.62
K01575	alsD, budA, aldC; acetolactate decarboxylase [EC:4.1.1.5]	774.95	1064.94	1831.3	1010.66	634.93	974.94	762.49	583.32	1211.66	1483.04	655.02	2541.71	590.73	1709.46
K01576	mdlC; benzoylformate decarboxylase [EC:4.1.1.7]	6235.87	7842.92	5960.44	7810.34	6815.1	7596.69	7498.18	5492.89	7868.85	7668.02	5506.95	6390.83	7999.76	4528.56
K01577	oxc; oxalyl-CoA decarboxylase [EC:4.1.1.8]	671.67	1064.03	2446.5	1020.67	876.52	1349.83	864.01	779.42	700.17	1282	788.17	2555.83	963.71	1779.6
K01578	MLYCD; malonyl-CoA decarboxylase [EC:4.1.1.9]	2954.67	3973.7	14757.5	4640	3153.59	5053.71	4158.5	3404.68	3179.75	4065	3419.66	11665	3048.25	8497.32
K01579	panD; aspartate 1-decarboxylase [EC:4.1.1.11]	39449.8	35341.4	20485.7	34813.6	41080.8	38766.2	37475.6	37008.2	41162.6	36231.2	33684.3	18164.8	38925	22905.4
K01580	E4.1.1.15, gadB, gadA, GAD; glutamate decarboxylase [EC:4.1.1.15]	5134.28	3821.38	1217.72	3252.35	4975.64	3198.72	3360.18	4160.55	4004.56	2410.43	3701.94	1428.96	4984.93	1472.93
K01581	E4.1.1.17, ODC1, speC, speF; ornithine decarboxylase [EC:4.1.1.17]	8467.11	9439.12	32553.8	10519.3	9104.28	11601.6	9192.71	10142	7621.85	9165.06	9573.79	25701.8	9060.42	19728.4
K01582	E4.1.1.18, ldcC, cadA; lysine decarboxylase [EC:4.1.1.18]	3674.53	2671.16	568.5	3128.62	3608.92	2511.69	3674.96	2746.56	3276.57	2520.27	2770.46	402.84	3663.33	698.96
K01583	E4.1.1.19; arginine decarboxylase [EC:4.1.1.19]	235	296	21	328	347.67	316	250.67	208	172	333	250.5	31	143	51
K01584	adiA; arginine decarboxylase [EC:4.1.1.19]	1893.2	2679.86	3528.8	2943.01	2372.64	3278.84	2602.88	1988.42	2248.58	2648.84	2190.62	4060.08	2309.86	3154.74
K01585	speA; arginine decarboxylase [EC:4.1.1.19]	11814.2	11544.5	14050.6	10037.2	13956.3	12353.3	10683.8	13541.1	9735.11	9756.56	13410.8	12319.7	10073.4	14314.8
K01586	lysA; diaminopimelate decarboxylase [EC:4.1.1.20]	64866.3	63585.9	48217.4	57154.7	65933.3	64631.7	58952.2	63725.9	62974.9	57643.1	56489.5	47067.8	63278.1	46160.8
K01588	purE; 5-(carboxyamino)imidazole ribonucleotide mutase [EC:5.4.99.18]	54745.4	52002.6	44861.1	51394.5	56283.7	57086.6	52916.8	52948.4	54883.6	51377.7	49305.4	42818.9	54029.4	42011.8
K01589	purK; 5-(carboxyamino)imidazole ribonucleotide synthase [EC:6.3.4.18]	36810.8	35018.8	38347.9	32711.8	39122.4	36333.4	33080.9	35944.2	34993	32591.8	32676.8	37574.1	35007.1	31887.9
K01590	hdc, HDC; histidine decarboxylase [EC:4.1.1.22]	688.09	458.12	5	441.5	828.4	449.27	197.66	636.24	321.51	242.07	494.61	19.84	524.75	64.5
K01591	pyrF; orotidine-5'-phosphate decarboxylase [EC:4.1.1.23]	54863.7	53304.6	45266.8	51452.1	56343.3	57075	52965.2	52944.7	54931.9	51550.1	49253.8	43189	54174.1	42619.3
K01592	TYDC; tyrosine decarboxylase [EC:4.1.1.25]	0	0	0	0	0	0	3	0	2	0	0	0	6	0
K01593	DDC, TDC; aromatic-L-amino-acid/L-tryptophan decarboxylase [EC:4.1.1.28 4.1.1.105]	11153.5	9688.54	8005	10258	10412.7	9058.54	8784.68	8981.43	10705.5	7293.11	9186.98	8832.89	9216.7	7348.32
K01594	CSAD; sulfinoalanine decarboxylase [EC:4.1.1.29]	127	84	0	18	62	205	11	117	17	22	171	0	70	0
K01595	ppc; phosphoenolpyruvate carboxylase [EC:4.1.1.31]	27478.2	27816.4	31465.9	26443.1	31842.5	29016.8	27377.5	26726	26726.2	25152.8	24353.3	28822.5	27850.7	22778.5
K01596	E4.1.1.32, pckA, PCK; phosphoenolpyruvate carboxykinase (GTP) [EC:4.1.1.32]	26534.5	25041.3	10334.2	20260.2	26418.8	22230.1	22027.1	24600.7	24867.9	19500.5	21261.5	9895.07	27930.4	9358.67
K01597	MVD, mvaD; diphosphomevalonate decarboxylase [EC:4.1.1.33]	3459.54	4048.89	2036.95	2759.98	3395.83	3797.71	2704.33	3571.31	2721.77	2925.64	3782.66	1890.95	3251.49	2362.45
K01598	PPCDC, coaC; phosphopantothenoylcysteine decarboxylase [EC:4.1.1.36]	1755.06	1515.25	6113.84	1233.19	999	1658.5	1273.53	1680.03	2218.56	1874.24	1490.5	4417.58	1263.43	6150.16
K01599	hemE, UROD; uroporphyrinogen decarboxylase [EC:4.1.1.37]	54515	51406.9	40681.8	49268.9	56428.8	58263	53494	54304.4	55101.1	50400.6	47906.7	40271.5	54705.5	40137.7
K01601	rbcL; ribulose-bisphosphate carboxylase large chain [EC:4.1.1.39]	4374.33	4399	11352.8	4815.67	8678.36	4254.33	4546.25	5323.34	3674.83	3470	4230.99	9517.99	4066.91	7922.41
K01602	rbcS; ribulose-bisphosphate carboxylase small chain [EC:4.1.1.39]	2568.83	2542.5	2335.5	2084.67	6978.36	2012.33	2648.25	3532.84	1939.33	1695.83	2462.16	2698.16	2425.87	2164.04
K01607	pcaC; 4-carboxymuconolactone decarboxylase [EC:4.1.1.44]	33253.1	38014.1	38760.2	32390.7	35489.8	37290	33076.2	31934.2	34438.6	34563.1	29002.7	36345.8	35541.1	26839
K01608	gcl; tartronate-semialdehyde synthase [EC:4.1.1.47]	5660.28	5253.42	2042.47	2759.09	4584.59	3356.87	2458.71	3543.55	3044.23	3063.27	3863.4	2188.91	4882.03	1657.6
K01609	trpC; indole-3-glycerol phosphate synthase [EC:4.1.1.48]	54015.2	50380.5	44311.8	49848.4	54948.4	54606.9	51193.7	51765.3	53279.4	49665.6	48265	42241	52754	40614.7
K01610	E4.1.1.49, pckA; phosphoenolpyruvate carboxykinase (ATP) [EC:4.1.1.49]	13461.4	11842.6	16708	12610.3	11360.8	14908.1	12509.7	13704.9	12601.9	13019.7	13343.3	17560	12062.4	16527.8
K01611	speD, AMD1; S-adenosylmethionine decarboxylase [EC:4.1.1.50]	7138.55	8035.1	3134.67	7121.79	11117.4	8584.75	7376.04	8387.41	7698.53	6858.87	7548.79	3449.89	7128.82	3927.9
K01613	psd, PISD; phosphatidylserine decarboxylase [EC:4.1.1.65]	30265.1	28522.2	38943.6	30494.4	27106.8	30605.7	26978.6	27161.6	27173.3	26061.6	28259.1	34754.4	26631.5	30959.5
K01615	gcdA; glutaconyl-CoA decarboxylase [EC:4.1.1.70]	219.5	487	300	380.5	421	443.5	424	486	419.5	482.5	567.16	291	597.34	328
K01616	kgd; 2-oxoglutarate decarboxylase [EC:4.1.1.71]	4108.5	2316.83	411.17	2635.75	3945.33	2008.91	2391.83	2317.99	3698.42	1778.66	2491.83	467.5	2860.17	452
K01617	dmpH, xylI, nahK; 2-oxo-3-hexenedioate decarboxylase [EC:4.1.1.77]	3065.6	3720.49	3898.04	2843.72	3397.47	3749.02	2847.9	3130.56	3367.52	2956.59	2845.08	4294	3531.19	3112.43
K01619	deoC, DERA; deoxyribose-phosphate aldolase [EC:4.1.2.4]	42397.9	40142.8	31881.9	37385.6	44296.1	41761.9	39363.2	41354	42938.5	39084.2	37532.7	29511	41426.8	30477.5
K01620	ltaE; threonine aldolase [EC:4.1.2.48]	53114.5	50245.4	39480.3	47780.2	51209.5	53743.7	49571.3	49940	52326.2	47927.6	46292.5	39799.8	52320.6	37358.4
K01621	xfp, xpk; xylulose-5-phosphate/fructose-6-phosphate phosphoketolase [EC:4.1.2.9 4.1.2.22]	14552	15412	13426.9	14429	20580.5	15666.6	16418.2	15537.6	16828.7	14466.5	11861.7	15802.9	17117.3	12292.6
K01622	K01622; fructose 1,6-bisphosphate aldolase/phosphatase [EC:4.1.2.13 3.1.3.11]	338.5	334	638	242	443	532	404	590.5	346.5	559.5	240	650	522	448.5
K01623	ALDO; fructose-bisphosphate aldolase, class I [EC:4.1.2.13]	4045.58	3849.33	3247.72	3351.42	3405.72	3902	2811.17	3794.16	2651	3140	4266.92	3699.16	3302.04	2681.21
K01624	FBA, fbaA; fructose-bisphosphate aldolase, class II [EC:4.1.2.13]	41366.2	42572.4	35505.9	39628.2	46099.6	42754.6	41657.7	40695.6	43905.5	41048.4	36059.8	35818.3	43973	30489.7
K01625	eda; 2-dehydro-3-deoxyphosphogluconate aldolase / (4S)-4-hydroxy-2-oxoglutarate aldolase [EC:4.1.2.14 4.1.3.42]	32725.5	31360.2	36681.3	28511.7	34755.8	31418.2	29222.3	32213.5	31450.7	27282.4	29133.5	35077.9	32345	29698.5
K01626	E2.5.1.54, aroF, aroG, aroH; 3-deoxy-7-phosphoheptulonate synthase [EC:2.5.1.54]	47229.1	44241.6	43905.5	39944.9	46859.5	44867.7	39942.2	43672.3	44189.4	39072.6	40600	41484.5	44394.9	37327.2
K01627	kdsA; 2-dehydro-3-deoxyphosphooctonate aldolase (KDO 8-P synthase) [EC:2.5.1.55]	24339.9	22599.9	39035.2	26712.8	19885.5	26901.2	22682.7	22763.8	22734.2	23658.9	24678.4	35840	19876.6	34140.4
K01628	fucA; L-fuculose-phosphate aldolase [EC:4.1.2.17]	28897.8	28371.3	32867.4	28249.2	26657.8	31785.7	27987.1	28305.9	30115.4	28551.8	25877	32585.1	27976.3	29343
K01629	rhaD; rhamnulose-1-phosphate aldolase [EC:4.1.2.19]	3494.88	2108.83	150.72	1188.17	2850.43	1581.16	1451.17	1831.31	1548.85	1527.58	2203.86	102.81	2608.25	221.4
K01630	garL; 2-dehydro-3-deoxyglucarate aldolase [EC:4.1.2.20]	4274.06	3802.48	4812.41	3070.58	2526.73	4086.9	2823.69	4238.33	4297.17	4261.13	3683.12	5995.83	2551.91	6853.27
K01631	dgoA; 2-dehydro-3-deoxyphosphogalactonate aldolase [EC:4.1.2.21]	2038.5	2884	9672.33	3172.5	2728.02	3630.38	2958.5	2424.62	2130.2	3190.34	2246.87	7225.91	2500.13	5397.79
K01633	folB; 7,8-dihydroneopterin aldolase/epimerase/oxygenase [EC:4.1.2.25 5.1.99.8 1.13.11.81]	35807.8	36129.3	28399	32650.3	40089.6	36591.4	35361.6	35832.2	35463.1	32241.2	32875.3	24644.7	37484.2	22182.6
K01635	lacD; tagatose 1,6-diphosphate aldolase [EC:4.1.2.40]	3811.24	3500.5	11674.5	5564.08	3889.18	5134.34	4521.37	3225.71	5651.84	5067.79	2905.92	13418.7	3072.76	11845.2
K01637	E4.1.3.1, aceA; isocitrate lyase [EC:4.1.3.1]	11989.7	13670	14231.5	9190.15	11571.4	12993.7	9843.43	10691.3	9573.74	11135.8	10823.5	12992.6	11283.2	10694.2
K01638	aceB, glcB; malate synthase [EC:2.3.3.9]	26968.1	26358.8	28608.7	24067.3	26559.2	26651	23814.2	23581.6	25083.2	23016.2	22284.1	27977.7	26714.4	21262.4
K01639	E4.1.3.3, nanA, NPL; N-acetylneuraminate lyase [EC:4.1.3.3]	4188.77	3657.18	5319.39	3389.61	2565.43	4503.28	3331.2	4447.25	4479.51	4622.15	3970.74	6571.74	2768.98	7440.95
K01640	E4.1.3.4, HMGCL, hmgL; hydroxymethylglutaryl-CoA lyase [EC:4.1.3.4]	34676.4	37013.8	27661.6	33864.7	36380.3	38436.9	35889.1	32807	38537.6	34234.1	30236.6	27285.1	38177.4	21220.3
K01641	E2.3.3.10; hydroxymethylglutaryl-CoA synthase [EC:2.3.3.10]	4885.74	6354.09	3219.75	4616.98	4478.03	5844.51	4146.53	4685.31	4169.77	4730.64	5611.86	3160.95	4405.29	3649.65
K01643	citF; citrate lyase subunit alpha / citrate CoA-transferase [EC:2.8.3.10]	167	261.25	258.83	179.63	242	468.86	162	242.96	161.68	162.5	234.46	197.56	245.25	379.57
K01644	citE; citrate lyase subunit beta / citryl-CoA lyase [EC:4.1.3.34]	41376.9	43260.2	36984.3	34751.1	40863.8	40230.2	36549.1	38691.8	39776.1	35423.8	34990.9	36218.3	42836.1	28966.1
K01646	citD; citrate lyase subunit gamma (acyl carrier protein)	156	202.25	250.83	156.63	206	417.86	149	209.96	143.68	162.5	190.46	194.56	232.65	325.77
K01647	CS, gltA; citrate synthase [EC:2.3.3.1]	93221.6	92227.5	57799.4	81794.2	94277.3	91836.6	86747.6	88567.6	94004.3	83843.5	80114.4	56509.4	94630.9	53433.3
K01649	leuA, IMS; 2-isopropylmalate synthase [EC:2.3.3.13]	93657.8	91456.1	78057.4	87351.4	100907	99893.1	94260.4	95150	98535.1	91129.6	82015.4	72291.1	94445.1	73175.1
K01652	E2.2.1.6L, ilvB, ilvG, ilvI; acetolactate synthase I/II/III large subunit [EC:2.2.1.6]	119272	118649	118274	112237	125340	130425	120406	117307	123705	113919	104483	115544	124664	98697.3
K01653	E2.2.1.6S, ilvH, ilvN; acetolactate synthase I/III small subunit [EC:2.2.1.6]	52231.9	48727.7	43178.1	48956.2	54636.6	54298	51479.5	51536.3	53595.5	49234.9	45861.9	41110.8	52577.9	40145.2
K01654	E2.5.1.56, neuB; N-acetylneuraminate synthase [EC:2.5.1.56]	6896.11	7099.69	7526.63	4610.76	6123.72	5667.72	5030.8	7041.06	4839.83	4654.25	6196.32	5650.58	6944.18	4471.04
K01655	LYS21, LYS20; homocitrate synthase [EC:2.3.3.14]	547.18	568.51	430.34	639.69	1086.52	1284.02	1053	1004.17	850.45	879.82	491.5	355.23	751.83	771.56
K01657	trpE; anthranilate synthase component I [EC:4.1.3.27]	56738.6	49007.8	39205.3	49783.5	56511.2	55298	52484.8	52950.9	54322.3	49282.8	50020.2	36046.6	54232.4	37308
K01658	trpG; anthranilate synthase component II [EC:4.1.3.27]	44404.2	40641.1	38782.7	42813.2	44874.5	47224.9	43351.9	44946	44175.3	41133.7	41842.9	36305.7	41601.8	36915.1
K01659	prpC; 2-methylcitrate synthase [EC:2.3.3.5]	5499.45	4546.2	2174.38	4305.35	5108.98	5395.27	4150.23	4122	4103.5	4093.33	4810.73	2709.32	5021.68	2086.37
K01661	menB; naphthoate synthase [EC:4.1.3.36]	29562.2	27768.8	5330.07	23602.7	35298.9	27733.6	28880.5	29121.1	31276.6	24713.6	24236.2	6114.33	32399.5	7355.09
K01662	dxs; 1-deoxy-D-xylulose-5-phosphate synthase [EC:2.2.1.7]	48665.1	45280.8	42114.3	45736.6	50577.3	49868.5	47479.8	46764.1	50283.5	45714.3	42656.9	39528	47935.6	38594.6
K01663	HIS7; glutamine amidotransferase / cyclase [EC:2.4.2.- 4.1.3.-]	91	30	17.5	23	39.5	54	43	90	31	18	76	9.5	51.5	42.5
K01664	pabA; para-aminobenzoate synthetase component II [EC:2.6.1.85]	20136.7	18851	7438.22	13790.5	18618.2	16847.1	15796.8	17566.3	19024.1	16239.9	14967	7015.6	19982	6446.83
K01665	pabB; para-aminobenzoate synthetase component I [EC:2.6.1.85]	16158	16028	19706.1	12846.3	17343.6	16344.3	13807	17989.4	15668.6	14849.6	15344.4	20389.4	14887.9	19457.5
K01666	mhpE; 4-hydroxy 2-oxovalerate aldolase [EC:4.1.3.39]	7195.05	6460.23	2952.64	4831.48	7463.51	5846.49	4833.36	7363.78	6799.04	4448.18	5898.7	3658.43	8044.29	2927.29
K01667	tnaA; tryptophanase [EC:4.1.99.1]	771.45	558	214.67	185.81	496.63	751.11	434.5	769.25	421.25	308.75	634.77	323.79	668.7	392.07
K01668	E4.1.99.2; tyrosine phenol-lyase [EC:4.1.99.2]	401.84	349.84	6	162.17	432.33	275.17	143.5	250.67	143.33	120	149.83	0.67	212.03	44
K01669	phrB; deoxyribodipyrimidine photo-lyase [EC:4.1.99.3]	43899	41562.4	35878.7	40480.5	51339.3	44290.5	43188.3	44552.9	45101.1	40538.7	41034.1	35629.8	43976.6	33831.8
K01671	yihT; sulfofructosephosphate aldolase [EC:4.1.2.57]	2977.75	1753.5	0	1031	2176.5	1100.25	1046	1252.25	1275.5	1217.75	1800.29	0	2236	46.5
K01673	cynT, can; carbonic anhydrase [EC:4.2.1.1]	72230.1	73036.1	68936.2	63750.7	73771.5	72197.6	64332.4	69460.7	68999.2	66340.6	65396	70099.5	67743.9	65750.2
K01674	cah; carbonic anhydrase [EC:4.2.1.1]	1122.74	1853.1	1017.94	1281.41	1772.32	1898.13	1262	1242.75	1086.25	1405.27	1215.81	1336.04	1215.5	939.11
K01676	E4.2.1.2A, fumA, fumB; fumarate hydratase, class I [EC:4.2.1.2]	18626.1	20393.3	24024.2	17368.4	17833.7	19130	16185.1	18152.9	17690	16305.6	16956.6	21079.9	18589.3	18250
K01677	E4.2.1.2AA, fumA; fumarate hydratase subunit alpha [EC:4.2.1.2]	1395.17	1285.2	970.93	1141.13	1413.7	2176.81	1782	1547.91	1626.33	1446.52	1240.87	669.16	2074.37	880.67
K01678	E4.2.1.2AB, fumB; fumarate hydratase subunit beta [EC:4.2.1.2]	1361.5	1242.2	946.93	1124.13	1310.7	2132.81	1768	1519.91	1610.33	1439.52	1240.87	664.16	2074.37	855.67
K01679	E4.2.1.2B, fumC, FH; fumarate hydratase, class II [EC:4.2.1.2]	51559.2	49323.8	41725	46915.4	51386.7	52869.1	49239.2	50222.8	51048.6	46353.7	45965.1	40044.4	51992.9	36803.9
K01681	ACO, acnA; aconitate hydratase [EC:4.2.1.3]	57437.4	54406.3	45795.6	53328.2	53795.2	59623.2	53899.1	54398.9	56998.7	52892.2	50937.1	43411.9	55785.8	42521.2
K01682	acnB; aconitate hydratase 2 / 2-methylisocitrate dehydratase [EC:4.2.1.3 4.2.1.99]	1577.95	1855.03	917.05	1563.52	6440.58	1893.03	2861.79	2947.57	1714.68	1050.58	2217.4	775.08	2203.72	1276.37
K01683	araD; D-arabinonate dehydratase [EC:4.2.1.5]	42.24	0	0	0	0	4	0.5	9	0	1.25	1.12	2	0	4
K01684	dgoD; galactonate dehydratase [EC:4.2.1.6]	10755.5	13371	13597	10072.2	9633.75	12138.6	9871.83	10866.2	11681.9	11464.5	9364.22	13385.4	9720.4	14081.3
K01685	uxaA; altronate hydrolase [EC:4.2.1.7]	5435.79	5777.01	14329	5472.12	5095.14	6715.42	5484.9	5630.55	5761.91	6592.14	5318.17	13245.7	5297.38	12062.1
K01686	uxuA; mannonate dehydratase [EC:4.2.1.8]	3527.94	4465.4	4158.17	3862.1	3954.19	4520.64	4403.92	4302.64	3225.28	4038.12	4455.24	3779.08	4373.88	3848.89
K01687	ilvD; dihydroxy-acid dehydratase [EC:4.2.1.9]	74494.2	73816.9	88233.9	70846.8	76831.1	78535.5	72306.8	72136.3	73442.6	71299	65817.8	83014.5	74823.7	69348.7
K01689	ENO, eno; enolase [EC:4.2.1.11]	57823.1	54034.1	46283.1	53349.1	58808.3	59014	55259	55941.4	57891.1	53292.4	51399.1	44254.8	56614	43820.6
K01690	edd; phosphogluconate dehydratase [EC:4.2.1.12]	5500.7	7474.81	7705.3	5058.1	6224.15	5842.2	4659.79	5674.55	5322.35	4848.25	5207.99	7124.83	6081.49	5776.31
K01692	paaF, echA; enoyl-CoA hydratase [EC:4.2.1.17]	108937	113759	69340.6	89387.2	108501	106171	97511.6	105741	107653	93599.7	90493	68150.8	114637	56345
K01693	hisB; imidazoleglycerol-phosphate dehydratase [EC:4.2.1.19]	52353.1	49111.1	42381.2	48231.5	53946.9	53509.9	50503.1	50964.2	53112.9	48514	45912.1	40040.6	51825.3	39119
K01695	trpA; tryptophan synthase alpha chain [EC:4.2.1.20]	56762.8	54609.5	44425.2	52637.2	58551.8	58457.7	54761.2	55538.4	57179.3	52798	50323.2	42355.5	56464.6	41572.2
K01696	trpB; tryptophan synthase beta chain [EC:4.2.1.20]	55501.2	53739.2	44413.8	51583.9	57156.9	57263.9	53055.8	53876	55125.9	51779.6	49760.6	42262	54783.7	41629.3
K01697	CBS; cystathionine beta-synthase [EC:4.2.1.22]	24868.4	23239	8989.69	17581.9	23051.8	19656.1	18157.9	21047.3	22936.1	17802	20357.3	10350.9	24033.9	11672
K01698	hemB, ALAD; porphobilinogen synthase [EC:4.2.1.24]	54511.4	51635.4	44321.6	51125.1	55976.5	56894	52488	52523.8	54461	50966.6	48796.2	42101.9	53642.7	41318.4
K01699	pduC; propanediol dehydratase large subunit [EC:4.2.1.28]	880.66	855.33	63.5	790	959.5	831.33	1096.83	640.64	1140.6	769.33	575.17	68	685.87	132
K01702	LEU1; 3-isopropylmalate dehydratase [EC:4.2.1.33]	91	214	857.5	241	205.5	324.5	240.5	175	186	333	194	1077.5	220	533
K01703	leuC, IPMI-L; 3-isopropylmalate/(R)-2-methylmalate dehydratase large subunit [EC:4.2.1.33 4.2.1.35]	57878	54482.7	50283.1	54153.1	59563.6	61612.1	57324.2	57005.6	58830.1	54856.1	51626.6	46907.4	58169.9	45341.7
K01704	leuD, IPMI-S; 3-isopropylmalate/(R)-2-methylmalate dehydratase small subunit [EC:4.2.1.33 4.2.1.35]	57712	54347.7	50115.1	54019.1	59453.9	61323.7	57224.7	56873.8	58719.1	54805.4	51372.6	46662.1	58042.7	45069
K01706	gudD; glucarate dehydratase [EC:4.2.1.40]	7561.73	9280.49	3701.97	4328.59	6839.09	4289.84	3926.01	5918.45	4514.19	3769.15	4913.08	3497.16	6395.36	2849.25
K01707	kdgD; 5-dehydro-4-deoxyglucarate dehydratase [EC:4.2.1.41]	6439.57	7487.77	2247.37	3549.43	5828	4222.71	3633.43	4813.54	4139.09	3655.64	4046.46	2393.32	5469.88	1614.49
K01708	garD; galactarate dehydratase [EC:4.2.1.42]	1096.17	1489.5	2249.33	1503.5	1330.23	1729.41	1357	887.65	1275.6	1360.34	1104.7	2192.91	1214.88	1733.96
K01709	rfbG; CDP-glucose 4,6-dehydratase [EC:4.2.1.45]	5639.94	5442.24	16129.1	8256.07	9629.17	6764.2	7873.76	6298.16	7155.75	5879.38	5373.3	15712.5	6184.72	12187.2
K01710	E4.2.1.46, rfbB, rffG; dTDP-glucose 4,6-dehydratase [EC:4.2.1.46]	80750.7	74381.9	66283.2	73968.8	79496	80425.6	76204	77189.8	81334.8	72849.2	70415.5	63507.8	79648.9	62505
K01711	gmd, GMDS; GDPmannose 4,6-dehydratase [EC:4.2.1.47]	35788.8	31970.3	37275.8	30842.8	41077.9	33233.8	31469.4	36763.2	33229.6	29193.8	32524.6	35860.2	32968.9	32162.3
K01712	hutU, UROC1; urocanate hydratase [EC:4.2.1.49]	31651	29303.3	23051.8	26366.2	29070.9	27787.5	25651	27921.2	27444.1	23817.2	27414.9	22784.6	31677.8	18374
K01713	pheC; cyclohexadienyl dehydratase [EC:4.2.1.51 4.2.1.91]	380.2	964.53	2297.97	817.35	640.43	919.66	566.2	416.16	553.1	1092.5	541.35	2399.41	721.22	1397.16
K01714	dapA; 4-hydroxy-tetrahydrodipicolinate synthase [EC:4.3.3.7]	103614	101173	121880	94852.8	99466.9	105574	94849.2	99650.8	100077	95148.3	91466.6	117106	98367.1	100902
K01715	crt; enoyl-CoA hydratase [EC:4.2.1.17]	31693.7	28669.9	19745.3	27839.2	29075.6	29400.4	26914.8	27060	29187.5	24020.1	27629	17861.4	29911.7	17202.5
K01716	fabA; 3-hydroxyacyl-[acyl-carrier protein] dehydratase / trans-2-decenoyl-[acyl-carrier protein] isomerase [EC:4.2.1.59 5.3.3.14]	3536.45	5269.73	11625.5	5420.6	3901.8	6326.87	4467.54	4553.74	3320.1	5226.33	4797.15	12157.7	3969.45	8489.01
K01719	hemD, UROS; uroporphyrinogen-III synthase [EC:4.2.1.75]	34149.3	32538.6	38392.2	31900.8	33896.1	33415.2	30018.1	30693.7	32576.5	29825.4	29097.4	39991.2	33806.2	28513.3
K01720	prpD; 2-methylcitrate dehydratase [EC:4.2.1.79]	10872.7	8604.05	10268.7	8866.08	8763.59	11723.2	9141.76	9055.7	10426	10429.5	8343.81	13508.9	9555.89	10997.8
K01721	nthA; nitrile hydratase subunit alpha [EC:4.2.1.84]	11506.8	9884.97	19305.5	10296.5	11279.3	11557.3	9930.33	8972.81	9981.5	9946.65	9351.82	19038.3	9842.21	12839.7
K01724	PCBD, phhB; 4a-hydroxytetrahydrobiopterin dehydratase [EC:4.2.1.96]	49294.4	48449.8	40068.4	43452.7	51150.8	48996.1	45133.9	49841.9	48249.8	43490.7	44632.4	39864.8	49739.3	35939.6
K01725	cynS; cyanate lyase [EC:4.2.1.104]	3393.94	3599.73	7419.8	3437.93	8380.34	3774.3	3995.12	4474.62	3154.16	3048.25	3951.76	7004.41	4006.89	5430.56
K01727	hysA, hylA, hylB; hyaluronate lyase [EC:4.2.2.1]	3771.82	4621.03	273.67	1104.25	2802.39	1344.43	1193.84	2088.65	1420.9	1528.76	2189.84	186.33	2908.22	432.11
K01728	pel; pectate lyase [EC:4.2.2.2]	11233	8459.49	1044.16	4906.85	9219.09	5910.69	5068.77	9651.25	6890.44	5592.18	7755.16	1592.52	10197	780.53
K01729	algL; poly(beta-D-mannuronate) lyase [EC:4.2.2.3]	85.2	296.2	748.3	453.67	242.78	727.1	404.2	183	300	477.67	209.2	766.5	191	565.95
K01730	ogl; oligogalacturonide lyase [EC:4.2.2.6]	430.5	641.5	1199	862	702.5	946.5	979.5	576.64	716.6	913	666.79	1108	608	976
K01731	pelW; pectate disaccharide-lyase [EC:4.2.2.9]	0	0	5	0	0	0	0	0	0	0	0	0	0	0
K01732	E4.2.2.10; pectin lyase [EC:4.2.2.10]	129	288	320	310	140	339	185	162	225	443	151	453	183	261
K01733	thrC; threonine synthase [EC:4.2.3.1]	89562.2	83322.9	72419.7	80363.7	92733.4	89575.8	84086.8	86577.3	91127.8	80478.9	75951.4	70806.7	88860.7	70726.2
K01734	mgsA; methylglyoxal synthase [EC:4.2.3.3]	2047.41	2267.45	1398.13	1769.5	2515.63	2780.41	2166.24	2475.61	1757.22	2318.32	2382.14	1275.17	2340.32	1430.73
K01735	aroB; 3-dehydroquinate synthase [EC:4.2.3.4]	56230.6	53095.9	47949.2	51534.3	58187.4	58302.7	52928.6	55868.2	56675.2	52675.2	50552.5	46797.8	52912	47243.1
K01736	aroC; chorismate synthase [EC:4.2.3.5]	57031.4	53150.2	44871.6	52634.6	57905.2	58375	54608.1	55121.7	56941.8	52349.9	50796.1	42679.2	55830.6	42201.9
K01737	queD, ptpS, PTS; 6-pyruvoyltetrahydropterin/6-carboxytetrahydropterin synthase [EC:4.2.3.12 4.1.2.50]	45845.5	42650.8	53338.4	49455.9	46724.5	53031.3	45720.2	44268.5	47600.4	47960.1	43366	57091.5	39491.1	52609.7
K01738	cysK; cysteine synthase A [EC:2.5.1.47]	66994.8	66279.9	71386.8	63243.2	76831.3	69957.5	65152.5	66795.3	66639.3	62286.9	59865.7	68992.1	65636.4	60444.8
K01739	metB; cystathionine gamma-synthase [EC:2.5.1.48]	46181.8	41179.4	23954.2	34219.9	42242.3	39311.8	36131.2	41136.8	41400.6	35280.3	37683.4	26088.5	45778.8	24077
K01740	metY; O-acetylhomoserine (thiol)-lyase [EC:2.5.1.49]	41730.3	38431.1	36594.5	38628.2	40860	43718.7	41060.6	37245.8	41090	40968.5	35839.8	32292	42097.6	28724.8
K01744	aspA; aspartate ammonia-lyase [EC:4.3.1.1]	8632.56	6172.93	9154.35	7445.53	11702.6	6986.55	6782.2	7354.59	6859.15	6337.76	6816.07	9742.53	7362.71	7434.31
K01745	hutH, HAL; histidine ammonia-lyase [EC:4.3.1.3]	37157.7	35591.7	26448.9	29240.1	34336.2	32266.5	29325.5	33902.1	32648.8	27890.2	31352.5	26753.9	36531.7	21313
K01746	E4.3.1.4; formiminotetrahydrofolate cyclodeaminase [EC:4.3.1.4]	92	183	83	133.88	153	129.25	131	168	125.67	145.67	171.42	134	167.2	96
K01749	hemC, HMBS; hydroxymethylbilane synthase [EC:2.5.1.61]	55753.1	52645.7	44909.4	51549.4	57049	57607.5	53425.8	54299.4	55447.7	51628.6	49509.7	42775	55301.4	41596.1
K01750	E4.3.1.12, ocd; ornithine cyclodeaminase [EC:4.3.1.12]	18938.1	23682.1	26673.7	16850.7	19517.1	22114.5	18255.1	19333.4	19478.4	18599.8	16503.7	22850	20561.2	18866.5
K01751	E4.3.1.15; diaminopropionate ammonia-lyase [EC:4.3.1.15]	2580.66	4038.95	4311.23	2478.17	2606.72	2977.22	2497.87	2710.38	2466.18	3038.59	2177.15	4879.49	2711.38	3838.91
K01752	E4.3.1.17, sdaA, sdaB, tdcG; L-serine dehydratase [EC:4.3.1.17]	29444	25820.9	16868.9	21838.6	26371.9	25271.1	22631.6	22511.6	23943.6	23841.5	22880.4	18974	26914.4	15051.2
K01753	dsdA; D-serine dehydratase [EC:4.3.1.18]	686.28	1272.1	1494.58	1033.57	1173.38	1420.15	1182.89	938.56	933.39	1366.45	989.32	1942.83	1026.17	1180.71
K01754	E4.3.1.19, ilvA, tdcB; threonine dehydratase [EC:4.3.1.19]	95514.4	90751.6	93318.4	83819.3	98302.9	91911.4	85407.9	91615.4	88993.4	80613.7	82772.7	86300	90893.9	76439.5
K01755	argH, ASL; argininosuccinate lyase [EC:4.3.2.1]	58747.5	54077	45815.3	53306.5	59725.2	59009.8	55268.2	56365.4	57819.5	52786.7	51972.2	43580.6	57391.2	42678.1
K01756	purB, ADSL; adenylosuccinate lyase [EC:4.3.2.2]	57089.6	53292	45394.3	52751.1	58077.7	58453	54670.8	55201.5	57024.8	52350.7	50892.7	43279.5	55955.4	42892.4
K01757	STR1; strictosidine synthase [EC:4.3.3.2]	4	7	2	8	9	5	0	0	0	0	0	4	0	0
K01758	CTH; cystathionine gamma-lyase [EC:4.4.1.1]	19073.1	16219.5	13032	16588.2	16047.6	16951.4	14622.3	17057.6	17824	14424.1	16815.3	15551.1	15312.1	14653.5
K01759	GLO1, gloA; lactoylglutathione lyase [EC:4.4.1.5]	25167.4	28295.1	35569.5	28525.9	31040.2	33453.7	30564.2	27468.8	27159.9	26616.4	26533.4	28920.1	27935.5	25954.7
K01760	metC; cystathionine beta-lyase [EC:4.4.1.8]	10028.3	11163	26286.7	13203.1	10144	13093.5	11279.3	10496.9	9620.2	10809.5	11680.2	24116.7	9702.03	18874.8
K01761	E4.4.1.11; methionine-gamma-lyase [EC:4.4.1.11]	16299.6	15536.8	18040.8	14554	14871	16195	14554	14963.9	15348	13869	13713.7	19631.8	15804.7	15469.3
K01762	ACS; 1-aminocyclopropane-1-carboxylate synthase [EC:4.4.1.14]	1	1.5	10	0	5.5	0	0	12	0	0	3.5	0	16	2
K01766	csdA; cysteine sulfinate desulfinase [EC:4.4.1.-]	74.2	193.53	214.3	108.1	128.8	406.04	57.87	60.81	48.6	77.33	49.99	104.17	52.45	114.11
K01768	E4.6.1.1; adenylate cyclase [EC:4.6.1.1]	64289.3	64045.3	79371.6	59012	78698.7	62587.9	58756	66648.9	59289	54788.3	60303.2	73312.1	62829.2	62326.3
K01769	E4.6.1.2; guanylate cyclase, other [EC:4.6.1.2]	194	345	901	265	228	335	287	195	214	331	275	924	310	579
K01770	ispF; 2-C-methyl-D-erythritol 2,4-cyclodiphosphate synthase [EC:4.6.1.12]	43949.5	39468.1	25861	40056.2	45198.6	43294.8	41869.2	41039.3	45689	40341	37039.5	26242.9	43065.4	28432.2
K01771	plc; 1-phosphatidylinositol phosphodiesterase [EC:4.6.1.13]	218.71	201.2	189.5	84.8	380.08	250.1	109	485.5	122.7	127.18	201.6	213.79	331.2	276.51
K01772	hemH, FECH; protoporphyrin/coproporphyrin ferrochelatase [EC:4.99.1.1 4.99.1.9]	41855.7	41157.8	38127.8	37261.6	47680.9	42712.9	38723.9	42607.1	40201.5	37511.9	37991.4	38257.2	40800.4	34991.6
K01775	alr; alanine racemase [EC:5.1.1.1]	55650.5	52840.5	42123.8	52066.8	59512.3	56983.4	54171	54348.7	55649.2	50004.2	49806.6	38519.8	57365	36731.1
K01776	murI; glutamate racemase [EC:5.1.1.3]	43002.9	42178.2	36202.6	41332.1	47666.7	44737.6	43270.1	41961.1	43970.2	39893.2	37959.2	32070.3	44632.3	30237
K01777	prdF; proline racemase [EC:5.1.1.4]	1929.49	3823.72	186.5	555.31	1890.13	922.36	713.84	2126.81	1046.64	837.57	1171.78	353.73	1793.92	296.76
K01778	dapF; diaminopimelate epimerase [EC:5.1.1.7]	51473.9	48810	44402.4	48364.6	51746.4	51798.9	48736.1	48882.3	50758.9	47662.6	46878.3	42207.4	49578.7	40949
K01779	racD; aspartate racemase [EC:5.1.1.13]	13189.5	14283.4	8567.38	9910.51	15207	12137.6	11919.5	13249.2	12351.7	10492.8	11174.2	7500.98	15169.3	6110.62
K01781	mdlA; mandelate racemase [EC:5.1.2.2]	587	802	2332	820	590.7	950.5	615.5	559	652	957	585	2515.75	858	1438
K01782	fadJ; 3-hydroxyacyl-CoA dehydrogenase / enoyl-CoA hydratase / 3-hydroxybutyryl-CoA epimerase [EC:1.1.1.35 4.2.1.17 5.1.2.3]	18638	17928.9	16524.9	15732.2	16363.1	17507	13906.7	17819.3	15986.7	15424.1	17619	17955.6	16503.2	16464.1
K01783	rpe, RPE; ribulose-phosphate 3-epimerase [EC:5.1.3.1]	58540.7	54179.1	45874.6	53571.8	59453	59297.2	55214.3	56587.3	57831.6	53104.2	51989.8	43947.3	57134.4	43319
K01784	galE, GALE; UDP-glucose 4-epimerase [EC:5.1.3.2]	160124	154397	141245	142522	161987	159110	147763	155860	158380	144588	141289	137893	157338	127351
K01785	galM, GALM; aldose 1-epimerase [EC:5.1.3.3]	37993.2	37357.3	30355.2	28900	35083.1	34254.4	30712.8	35500	36363.9	32509.4	32135.5	30493.4	36510	28602.6
K01787	RENBP; N-acylglucosamine 2-epimerase [EC:5.1.3.8]	439.55	288.84	122.08	176.83	482.6	310.34	187.25	376.84	176.66	123	341.73	89.46	261	126.99
K01788	nanE; N-acylglucosamine-6-phosphate 2-epimerase [EC:5.1.3.9]	1376.09	1589.63	920.49	1077.61	6168.36	1447.35	2541.6	2900.46	1607.23	1345.94	1690.68	1075.26	2112.71	1093.77
K01790	rfbC, rmlC; dTDP-4-dehydrorhamnose 3,5-epimerase [EC:5.1.3.13]	56192.4	49665.3	38847.1	49497.1	59854	52587.4	51680.9	51953.5	54693	47240.5	47534.8	37518	54064.9	36824.2
K01791	wecB; UDP-N-acetylglucosamine 2-epimerase (non-hydrolysing) [EC:5.1.3.14]	40102.6	37519.2	22577.1	35730.3	41292.9	38896.4	37191.6	38271.8	39645	37096.1	35608.4	24287.7	39515.7	26343.8
K01792	E5.1.3.15; glucose-6-phosphate 1-epimerase [EC:5.1.3.15]	761.29	1414.53	1365.63	1141.09	2021	1838.91	1422.21	1025.89	990.02	1299.5	1196	1727.84	1121.87	1468.53
K01795	algG; mannuronan 5-epimerase [EC:5.1.3.37]	4.2	42.2	148.3	25	8.4	300.1	2.2	9	0	6	18.2	36.5	9	37.95
K01796	E5.1.99.4, AMACR, mcr; alpha-methylacyl-CoA racemase [EC:5.1.99.4]	17542.4	17855.5	7485.64	13254.8	17114.3	15793.1	14223.6	16901.8	17586.9	14826	13437.8	9568.25	17479.9	7569.24
K01799	nicE, maiA; maleate isomerase [EC:5.2.1.1]	10179.7	9669.99	10372.7	6327.6	8860.11	6802.83	5736.67	7655.83	6908.09	6171.44	7113.66	9431.49	8447.35	6425.27
K01800	maiA, GSTZ1; maleylacetoacetate isomerase [EC:5.2.1.2]	1276.62	1751.9	1919.85	1687.18	1706.15	2186.79	1686.7	1326.68	1345.25	1427.25	1584.36	2012.25	1468	1444.47
K01801	nagL; maleylpyruvate isomerase [EC:5.2.1.4]	5480.2	7801.79	17782.8	7772.5	5643.77	8547.02	6720.33	5524.15	5797.68	7182.38	7127.83	14662.4	5833.59	11347.1
K01802	E5.2.1.8; peptidylprolyl isomerase [EC:5.2.1.8]	59650.4	60366.1	50145.8	50010.2	63359.7	56658.8	51732.7	58979	56532.4	51140.9	51390	52591.2	60070.4	45245.9
K01803	TPI, tpiA; triosephosphate isomerase (TIM) [EC:5.3.1.1]	60155.4	55048.4	45579.8	53868.6	60472.8	59725.1	55862.3	57058.8	58315.9	53686.1	52917.9	43398.4	58361.7	42992.9
K01804	araA; L-arabinose isomerase [EC:5.3.1.4]	11445.4	11916.9	4120.23	6921.26	10952.2	7707.4	7799.79	10293.6	9001.01	7238.57	8127.02	5255.24	11098.1	4288.74
K01805	xylA; xylose isomerase [EC:5.3.1.5]	26861	24988.1	14851.1	21203.5	24713	24197	22691.4	25213.7	27230.7	23066.4	22952.4	15444.8	26697.1	17554.9
K01807	rpiA; ribose 5-phosphate isomerase A [EC:5.3.1.6]	13347.8	14258.5	17781.7	15700.2	18808.9	17641.5	16386.2	15292.9	15080.5	14875.5	14114.4	18093.5	15240.7	18121.4
K01808	rpiB; ribose 5-phosphate isomerase B [EC:5.3.1.6]	57985.6	51724.7	34227.1	47314.9	51941.9	52031.7	49305.1	51464.1	53812.5	48585.8	48273.1	31978.5	54603.2	32637
K01809	manA, MPI; mannose-6-phosphate isomerase [EC:5.3.1.8]	32219.6	30429.9	28801.3	26420.8	38067.3	30047	29439.5	32076.1	32023.3	27581.6	27974.2	30416.9	31359.5	27134.1
K01810	GPI, pgi; glucose-6-phosphate isomerase [EC:5.3.1.9]	54966.7	54478.8	44035.3	49946.5	55482.5	55814.7	51242.8	54255.7	54705.2	49785.2	48958	41636.4	52390.6	41449.5
K01811	xylS, yicI; alpha-D-xyloside xylohydrolase [EC:3.2.1.177]	5967.93	7347.34	12693	8958.11	6667.8	8798.63	8011.27	7504.86	7706.8	7576.9	5355.43	16360.7	6683	9720.99
K01812	uxaC; glucuronate isomerase [EC:5.3.1.12]	11827.6	9130.48	15393.3	10349.3	9904.17	11059.7	9875.64	11036.4	11892	11083.3	9995.49	16303.5	9895.48	14635.4
K01813	rhaA; L-rhamnose isomerase [EC:5.3.1.14]	2557.1	1871.38	888.98	1602.36	1609.81	2375.37	1687.91	2527.51	2163.49	2399.2	2035.68	1812.01	1450.58	1374.97
K01814	hisA; phosphoribosylformimino-5-aminoimidazole carboxamide ribotide isomerase [EC:5.3.1.16]	47051	42616	45445.5	44769.4	45734.9	51211.4	46274.3	46445.8	46495.4	46438.9	43849.2	43405.6	43064.2	44865.6
K01815	kduI; 4-deoxy-L-threo-5-hexosulose-uronate ketol-isomerase [EC:5.3.1.17]	1510.1	2100.2	4754.77	1927.72	2411.1	2391.86	2497.92	2345.03	2200.25	2277.77	1862.62	3319.04	2295.45	2663.26
K01816	hyi, gip; hydroxypyruvate isomerase [EC:5.3.1.22]	24909.2	24850.4	28196.1	22190.6	21477.4	26481.1	22456.1	23561.5	23034.1	25130.5	22654.8	29679.5	22480.2	25731.8
K01817	trpF; phosphoribosylanthranilate isomerase [EC:5.3.1.24]	60440.2	56241.1	44719.6	53574.1	60419.7	59590.7	55882.1	57032.6	58405.9	53984.4	52834	42643.4	58505.2	42009.5
K01818	fucI; L-fucose/D-arabinose isomerase [EC:5.3.1.25 5.3.1.3]	147.83	128.78	262.32	188.58	201.1	264.2	319	268.59	192.18	138.6	180.66	158.27	196.87	232.86
K01819	E5.3.1.26, lacA, lacB; galactose-6-phosphate isomerase [EC:5.3.1.26]	188	394	768	234	268	138	149	230	207.34	375.34	329.84	944.3	242	939.66
K01820	rhaA; L-rhamnose isomerase / sugar isomerase [EC:5.3.1.14 5.3.1.-]	9343	10638.8	3856.51	6466.6	10353.5	9191.76	8578.59	8467.16	9174.52	8775.24	7284.07	5331.64	10295.1	4124.48
K01821	praC, xylH; 4-oxalocrotonate tautomerase [EC:5.3.2.6]	9211.01	11092.3	17240.5	9906.93	10458.8	10859.1	9314.07	9841.1	9538.93	9042.6	9240.77	14484.6	10082.9	12028.5
K01822	E5.3.3.1; steroid Delta-isomerase [EC:5.3.3.1]	1498	1928	485	1001.5	1510.1	1368.41	872	1757.75	1353.25	753	1431.75	481.5	1801.85	355.25
K01823	idi, IDI; isopentenyl-diphosphate Delta-isomerase [EC:5.3.3.2]	16684.6	17549.9	5696.35	12156.5	21072.4	14374	13589.5	17879.8	16435.8	12618.9	14102.2	6408.7	17666	6391.45
K01825	fadB; 3-hydroxyacyl-CoA dehydrogenase / enoyl-CoA hydratase / 3-hydroxybutyryl-CoA epimerase / enoyl-CoA isomerase [EC:1.1.1.35 4.2.1.17 5.1.2.3 5.3.3.8]	1941.74	1535.04	1115.88	1426.7	980.89	2150.46	1279.36	1862.97	1777.41	2150.35	1707.53	1878.1	1063.05	1274.15
K01826	hpaF, hpcD; 5-carboxymethyl-2-hydroxymuconate isomerase [EC:5.3.3.10]	1689.31	1582.43	2468.6	1499.44	1261.56	1993.12	1703.91	1392.25	1547.43	1442.08	1392.56	2731.91	1506.42	1577.18
K01829	E5.3.4.1; protein disulfide-isomerase [EC:5.3.4.1]	89	106	150	114.67	125	139.5	220	34	51	50	300.5	93	60	254
K01834	PGAM, gpmA; 2,3-bisphosphoglycerate-dependent phosphoglycerate mutase [EC:5.4.2.11]	30579	28486.5	20649.7	22871.9	30221.6	26653.6	23962.2	28374.2	26884.4	23685	25163.4	19400.7	29627.7	17418.7
K01835	pgm; phosphoglucomutase [EC:5.4.2.2]	31433.6	30343.2	30596.5	29070.5	33255.3	30684.2	28778.4	30010.1	31302.1	28274.3	27954.9	31280.7	30771.4	28028
K01838	pgmB; beta-phosphoglucomutase [EC:5.4.2.6]	532.02	555.33	910.49	521.66	726.43	774.24	580.59	821.17	432.5	562	926.62	811.29	650.17	1152.81
K01839	deoB; phosphopentomutase [EC:5.4.2.7]	10657	10663.4	3740.79	11402.7	11187.1	12643.7	12370.5	10257.5	11866.1	12118.6	10726.4	3624.39	11817	4832.74
K01840	manB; phosphomannomutase [EC:5.4.2.8]	66867.1	59694.7	26110.4	51094.7	59424.1	57145.2	54207.1	59316.6	63997.7	54732.2	54918	28556.7	63066.4	31467.3
K01841	pepM; phosphoenolpyruvate phosphomutase [EC:5.4.2.9]	745.27	989.82	1443.95	763.33	895.43	1407.33	723.53	823.82	817.68	1000.85	874.1	1566.19	980.51	1009.15
K01843	kamA; lysine 2,3-aminomutase [EC:5.4.3.2]	17649	19763.5	24232.5	16831.9	17097.7	19639.7	15929.2	18392.3	17440.5	15581.2	17476.4	19933.9	18310.8	17329.7
K01844	kamD; beta-lysine 5,6-aminomutase alpha subunit [EC:5.4.3.3]	7461.7	6396.2	975.32	5008.55	7076.16	4673.7	4626.83	7062.91	6913.94	3503.79	5766.24	1210.66	7581.71	1185.01
K01845	hemL; glutamate-1-semialdehyde 2,1-aminomutase [EC:5.4.3.8]	77682.8	69872.1	46815.7	65932	76220.5	75430	70404.9	74591.1	76307.6	67298.8	65746.2	48664.7	77360.4	48705.9
K01846	glmS, mutS, mamA; methylaspartate mutase sigma subunit [EC:5.4.99.1]	276.83	126.19	114.84	131.93	183.65	263.35	133.68	95.07	196.91	78.73	179.86	77.23	219.41	243
K01847	MUT; methylmalonyl-CoA mutase [EC:5.4.99.2]	27776.3	31288.5	30138.7	24600.5	28850.2	26840.1	25205.4	27861.9	27960.6	24193.6	24510.4	29048.6	27878.8	22667.5
K01848	E5.4.99.2A, mcmA1; methylmalonyl-CoA mutase, N-terminal domain [EC:5.4.99.2]	39120.2	33379.5	18602	37435.3	37820.2	37987.7	36958.6	37147.4	40421.4	33153.6	33376.1	21679	40893.7	18387.9
K01849	E5.4.99.2B, mcmA2; methylmalonyl-CoA mutase, C-terminal domain [EC:5.4.99.2]	32029.6	27949.5	12096.2	29407.1	31432.2	32089.8	31302.4	30539.5	34311.2	28588.3	26400.7	14187.5	33899.6	12864.6
K01851	pchA; salicylate biosynthesis isochorismate synthase [EC:5.4.4.2]	2632.2	1752.2	418.3	2442	2580.2	1915.8	2782.2	1999	2533	1708	2260.2	295.5	3010.8	597.95
K01852	LSS, ERG7; lanosterol synthase [EC:5.4.99.7]	385.68	385	152	161.64	221	512.68	205.36	399.69	388.98	153.34	558.36	132.68	339.02	232
K01854	glf; UDP-galactopyranose mutase [EC:5.4.99.9]	15431.3	13840.5	4568.07	10413.3	17068.5	11223.2	10952.8	13766.7	13994	9796.38	12487.3	3554.7	15627.4	3220.15
K01856	catB; muconate cycloisomerase [EC:5.5.1.1]	3036.67	2486.85	5055.59	2194.98	2377.01	3031.34	1859.9	2764.67	3409.66	3074.14	2497.08	5710.42	1982.83	6462.52
K01857	pcaB; 3-carboxy-cis,cis-muconate cycloisomerase [EC:5.5.1.2]	12309.1	11825.7	12375.4	9397.51	12159.9	10058.8	8751.37	9637.65	11096.9	9125.35	9125.02	11827.2	11512.9	8271.75
K01858	INO1, ISYNA1; myo-inositol-1-phosphate synthase [EC:5.5.1.4]	39711.7	37196.8	17470.4	32596.7	38691.2	36786.2	34937.6	37042.6	39920.7	32597.7	31891.6	18299.5	41535.6	15964.9
K01860	E5.5.1.7; chloromuconate cycloisomerase [EC:5.5.1.7]	2	0	0	0	0	4	0	0	0	0	0	0	0	0
K01865	hab; (hydroxyamino)benzene mutase [EC:5.4.4.1]	8.2	102.2	62.8	166	164.7	233.6	123.2	75	89	213	84.2	115	106.8	83.2
K01866	YARS, tyrS; tyrosyl-tRNA synthetase [EC:6.1.1.1]	57211.2	53356.9	45418.1	52795.5	58212.9	58626.2	54722.3	55343.9	57023.2	52542	50923.8	43359.9	56099.6	42865.9
K01867	WARS, trpS; tryptophanyl-tRNA synthetase [EC:6.1.1.2]	63839.2	60902.4	47874.7	57440.1	64506.1	64118.1	59319.6	62150.1	63337	57367.2	55965.6	46690.9	63586.2	45459
K01868	TARS, thrS; threonyl-tRNA synthetase [EC:6.1.1.3]	58711.7	55654.1	45718.5	53691.2	59627.3	59829.7	55719.6	56850.4	58305.6	53313	52161.3	43446.5	57662	43194.4
K01869	LARS, leuS; leucyl-tRNA synthetase [EC:6.1.1.4]	57199.9	53433.6	45322.1	52834.6	58195.7	58702.3	54737.8	55353	57094.8	52480.7	51062.9	43148.6	56119.4	42738.3
K01870	IARS, ileS; isoleucyl-tRNA synthetase [EC:6.1.1.5]	57385.9	53509.4	45360.1	52861.4	58232.2	58752.4	54818	55555.7	57279.3	52435.4	51279.8	43114.1	56187.2	42880.8
K01872	AARS, alaS; alanyl-tRNA synthetase [EC:6.1.1.7]	63828.4	60652.2	53529.9	59566.6	63737.5	64783.8	59967.2	61406.3	62789.4	57509.6	57174.1	52827.5	61396.5	49518
K01873	VARS, valS; valyl-tRNA synthetase [EC:6.1.1.9]	60362.1	57396.4	47395.3	54987.3	60928.2	60799.4	56657.7	58918.8	59685.8	54753.9	53071.1	45875.6	59223.4	45024.3
K01874	MARS, metG; methionyl-tRNA synthetase [EC:6.1.1.10]	58043.2	55464	45747.3	53529.9	59371.6	59643.7	55430.7	56442.1	58092.9	53474.1	51418.8	43804.1	57270.1	43365.4
K01875	SARS, serS; seryl-tRNA synthetase [EC:6.1.1.11]	57441.7	53795.1	45852.7	53566.4	58642.2	60097.1	55658.4	55749.7	57927.9	53470.8	51267.6	43768.7	56516.1	43678.5
K01876	aspS; aspartyl-tRNA synthetase [EC:6.1.1.12]	57054.4	53265.2	45193.1	52654.6	58035.1	58393.4	54604.8	55197.9	56978.3	52339.1	50849.4	43110.4	55960.1	42610.7
K01878	glyQ; glycyl-tRNA synthetase alpha chain [EC:6.1.1.14]	14011.3	16477.6	31139.4	18931.6	18192.4	19570.6	17028.5	15582.9	14259.6	16240.6	16210	28833.2	13779.4	25036.5
K01879	glyS; glycyl-tRNA synthetase beta chain [EC:6.1.1.14]	15648.4	17506.5	31483	20354.8	19935.8	20808.7	18531	16920	15239.2	17593.9	17218	29115.5	15192.6	25421.5
K01880	GARS, glyS1; glycyl-tRNA synthetase [EC:6.1.1.14]	42078.6	36109.9	13751.7	33248	38963.2	38027.7	37034.8	38363.6	42139.7	35540.6	33875.9	13995.6	41189.5	17106.3
K01881	PARS, proS; prolyl-tRNA synthetase [EC:6.1.1.15]	59732.8	55960.6	45619	54111.5	60476.5	60498.9	56256.1	58898.8	59105.8	53752.1	52843.3	43363.5	58927.9	43051.1
K01883	CARS, cysS; cysteinyl-tRNA synthetase [EC:6.1.1.16]	59562	57058.1	46523.3	54381	60193.7	60416.3	56430.9	57282.7	59192.6	54371.7	52477	44719.8	58186.3	43611.2
K01884	cysS1; cysteinyl-tRNA synthetase, unknown class [EC:6.1.1.16]	269.34	299.5	54	292.17	302.17	282.83	166.5	225.33	315.5	134.42	293.33	41.16	251.67	68.34
K01885	EARS, gltX; glutamyl-tRNA synthetase [EC:6.1.1.17]	73635.4	68200	75378.1	71237.3	73050.9	75499.6	70603	69079.8	72807.3	67560.2	65916.1	72918.4	70431.8	67035.4
K01886	QARS, glnS; glutaminyl-tRNA synthetase [EC:6.1.1.18]	16137.7	14416.8	10965	14521.4	12722.2	16374.8	13320.5	15189.3	13482.8	13258.5	16767.7	9438.47	13359	10717.9
K01887	RARS, argS; arginyl-tRNA synthetase [EC:6.1.1.19]	60046.5	57349.1	47776	54467.8	60657.9	60960.2	56405.2	58680.2	59421.5	54705.8	52711.5	46422.8	58930.1	45231.7
K01889	FARSA, pheS; phenylalanyl-tRNA synthetase alpha chain [EC:6.1.1.20]	57630.4	53530.4	45393.1	52908.6	58498.8	58829.1	54895.7	55452.7	57343.2	52547.7	51154.8	43312.9	56155.4	42957.7
K01890	FARSB, pheT; phenylalanyl-tRNA synthetase beta chain [EC:6.1.1.20]	57026.9	53221.6	45172.1	52706.6	58093.7	58352.3	54644.8	55222	56958.8	52305.7	50838.9	42976.9	55905.9	42608.3
K01892	HARS, hisS; histidyl-tRNA synthetase [EC:6.1.1.21]	59345.6	55165.9	46258.2	54688.8	60500.5	61952.7	57481.3	57441.3	59822.3	54926.5	52344.5	44417.8	58626.7	44328.6
K01893	NARS, asnS; asparaginyl-tRNA synthetase [EC:6.1.1.22]	19044.7	16113.6	17367.5	17062.3	19492.4	17893.5	16304.7	19115.3	17371.2	16008.8	18849.3	18786.5	15391.8	20175.6
K01894	gluQ; glutamyl-Q tRNA(Asp) synthetase [EC:6.1.1.-]	7120.45	8293.73	17811.9	9460.26	7422.36	10123.2	8090.87	7768.99	6451.68	7784.34	8215.32	15297.8	6998.82	12028.8
K01895	ACSS, acs; acetyl-CoA synthetase [EC:6.2.1.1]	93706.4	84943.3	68453.7	78802.4	91753.9	90053.7	83731.6	84976.5	88027.3	80601	79114.1	65249.2	92908.6	58950.9
K01896	ACSM; medium-chain acyl-CoA synthetase [EC:6.2.1.2]	174	388.01	380.01	586.01	489.22	1170.34	804	343.01	723.28	816.99	216.32	323.06	388.35	716.06
K01897	ACSL, fadD; long-chain acyl-CoA synthetase [EC:6.2.1.3]	185565	188601	109653	163584	187969	179769	167668	175567	185415	164044	158318	108560	188446	96997.2
K01900	LSC2; succinyl-CoA synthetase beta subunit [EC:6.2.1.4 6.2.1.5]	0	0	16	0	0	0	0	0	0	0	0	0	0	0
K01902	sucD; succinyl-CoA synthetase alpha subunit [EC:6.2.1.5]	57923.3	54625	43900.1	52842.2	58192.3	59082.2	55039.8	55799.4	57541	52713.1	50462.2	41664.7	57097.7	40903.1
K01903	sucC; succinyl-CoA synthetase beta subunit [EC:6.2.1.5]	57081.8	53953.5	43900.1	52263.2	57392.8	57940.2	53942.3	54764.9	56559	51945.6	49895.7	41632.7	55638.2	40806.1
K01904	4CL; 4-coumarate--CoA ligase [EC:6.2.1.12]	81	73	0	20	144	58.57	14.86	84	79	12.57	97.86	0	142.29	6
K01905	acdA; acetate---CoA ligase (ADP-forming) subunit alpha [EC:6.2.1.13]	735	328	10	178	345	224	221	773	252	193.67	535	12.75	352	92
K01906	bioW; 6-carboxyhexanoate--CoA ligase [EC:6.2.1.14]	72	155	124	127.25	123.5	109.25	126	147.25	119.5	138.5	162.25	142	174.2	133.75
K01907	AACS, acsA; acetoacetyl-CoA synthetase [EC:6.2.1.16]	19875.8	19295.7	12351.3	19421.8	21178	19634.7	19948.7	18089.2	21631.6	18171.2	15909	11531	20033.3	9864.13
K01908	prpE; propionyl-CoA synthetase [EC:6.2.1.17]	11697.8	11787.1	17845.7	9363.44	10452	10408.6	9167.78	9681.92	8725.9	9135.94	9195.1	15550.1	10577.1	11850.9
K01909	mbtM; long-chain-fatty-acid--[acyl-carrier-protein] ligase [EC:6.2.1.20]	406.34	396	371	281.32	350	476.34	240.68	401.01	309.99	236.67	418.68	187.34	316.51	374
K01910	citC; [citrate (pro-3S)-lyase] ligase [EC:6.2.1.22]	75	45	201.83	39.38	86	194.86	33	66.71	35.68	44.25	55.79	122.56	78.12	271.17
K01911	menE; O-succinylbenzoic acid---CoA ligase [EC:6.2.1.26]	25786.6	25205.2	4944.07	20799.6	31513.4	24609.6	25554.8	25500.1	27325.1	22572.2	21509.5	5865.83	28959.4	6730.46
K01912	paaK; phenylacetate-CoA ligase [EC:6.2.1.30]	36997.5	39294.2	39451.8	33557.7	39698.4	39783.2	35638.3	36512.2	38251.8	35622.5	33544.2	32685.7	38158.6	31348.2
K01914	asnA; aspartate--ammonia ligase [EC:6.3.1.1]	340.71	528.21	968.48	397.85	557.43	565.22	353.84	369.47	361.02	402.45	556.46	938.43	402.55	1104.35
K01915	glnA, GLUL; glutamine synthetase [EC:6.3.1.2]	136751	132571	108111	120907	140234	137299	126195	133668	135422	121197	117257	105583	135865	97468.7
K01916	nadE; NAD+ synthase [EC:6.3.1.5]	17166.5	15782.6	28934.8	16473.5	19091.9	17312.4	16237.2	17127.1	13854.3	14745.1	16709.8	26805.1	15869.5	21779
K01918	panC; pantoate--beta-alanine ligase [EC:6.3.2.1]	52420.9	49661.2	43304.7	49951.4	49781.5	56302	50995.1	49348.2	54362.3	50655.1	45836.8	41454.5	51503.2	40316
K01919	gshA; glutamate--cysteine ligase [EC:6.3.2.2]	15321	18119	23546	15458	15238.8	17578.4	14097.1	15097.9	14352.3	13929.4	14805.3	22027.5	14510.2	18157.5
K01920	gshB; glutathione synthase [EC:6.3.2.3]	10611.3	12645	19047.2	11850.8	14558.4	14124.6	11728.1	12861.5	9488.61	11080.5	12777.6	16933.8	10251.2	13986.3
K01921	ddl; D-alanine-D-alanine ligase [EC:6.3.2.4]	79869.6	78071.4	52044.5	72863.5	82705.9	81060.1	75277.4	76746.1	80176.3	72103.8	71506.9	51029	79743.1	50950.1
K01922	PPCS, COAB; phosphopantothenate---cysteine ligase (ATP) [EC:6.3.2.51]	1686.06	1469.25	3206.84	1143.19	866	1561.5	1155.53	1503.03	2169.56	1836.24	1379.5	3621.58	1115.43	5171.16
K01923	purC; phosphoribosylaminoimidazole-succinocarboxamide synthase [EC:6.3.2.6]	55800.9	53476	51821.6	53202.8	57565.7	59083.7	54466.8	54027.1	56075.8	53337.2	50410.3	48185.4	55296.4	45737.8
K01924	murC; UDP-N-acetylmuramate--alanine ligase [EC:6.3.2.8]	53806.1	50821.4	37712.1	50187.9	56418.2	54859.1	51911.5	51748.4	53309.4	48788.8	47913.1	36446.9	54025.1	34921.9
K01925	murD; UDP-N-acetylmuramoylalanine--D-glutamate ligase [EC:6.3.2.9]	53777.2	50860.9	41957.4	50560.9	56559.8	55457	52527.1	52149.5	53485.7	49037.6	48047.4	38628.9	54301	37090.6
K01926	rex; redox-sensing transcriptional repressor	39574.7	34315.5	15611.8	31581.5	36861.8	35455.2	34612.2	36436.2	39445.6	34083.2	31430.6	14731.5	39125.1	18491.1
K01928	murE; UDP-N-acetylmuramoyl-L-alanyl-D-glutamate--2,6-diaminopimelate ligase [EC:6.3.2.13]	57849.6	54051.6	43955.3	53298.2	58773.9	59550.8	55581.2	55653.6	57917.6	53386	51499	43170.2	56633.3	42974.6
K01929	murF; UDP-N-acetylmuramoyl-tripeptide--D-alanyl-D-alanine ligase [EC:6.3.2.10]	54845.9	51700.7	42113.9	51447.6	57572.2	56176.1	53546.8	53157.5	54519.7	49607.6	49121.9	38762.7	55414.2	37198.7
K01933	purM; phosphoribosylformylglycinamidine cyclo-ligase [EC:6.3.3.1]	54370.9	51478.5	44337.1	50701.8	55594.7	55767	51985.8	52325.4	54076.3	50441.7	48930.1	42304.8	53480.1	41187.2
K01934	MTHFS; 5-formyltetrahydrofolate cyclo-ligase [EC:6.3.3.2]	37853.2	38046.4	34967.4	34541.6	40987.2	38462.9	35781.3	37458.3	38679.9	36633.4	35026.4	31084.2	37321.8	31765.5
K01935	bioD; dethiobiotin synthetase [EC:6.3.3.3]	21970	23763	21918.7	20467.1	24437.6	23559.9	20834.1	23593.2	21580.9	21132	21459.2	21701.7	22012.8	21189.3
K01937	pyrG, CTPS; CTP synthase [EC:6.3.4.2]	56968.1	53149.1	45246.6	52667.6	57883.2	58397.7	54601.8	55103.8	56894.7	52342	50806.1	43034.4	55786.1	42744.1
K01938	fhs; formate--tetrahydrofolate ligase [EC:6.3.4.3]	20756.6	17853.2	12439	18129.7	19531.5	21312.5	19349.6	19083.5	20261.3	19528.3	17535.6	12761	20278.3	11785.7
K01939	purA, ADSS; adenylosuccinate synthase [EC:6.3.4.4]	58997.9	55245.8	47103.3	53937.2	60008	60496.2	55876	57216.6	58683	53790.7	52183.3	45649	57603.9	44751.8
K01940	argG, ASS1; argininosuccinate synthase [EC:6.3.4.5]	57673	54622.1	45041	53158.7	58785.7	59392.3	55506.7	55932.9	57879.4	53197.4	51144.8	42927.9	56572.1	42750.4
K01941	E6.3.4.6; urea carboxylase [EC:6.3.4.6]	6625.66	4195.69	1731.92	3605.64	6199.24	3905.84	3577.08	4516.92	4049.35	3306.09	4508.92	1538.91	5558.63	1385.94
K01945	purD; phosphoribosylamine---glycine ligase [EC:6.3.4.13]	55082.4	52210.7	44835.4	51439.3	56853.2	57155	53089.7	53218.4	54967.6	51418.1	49426.4	42651.4	54202.1	41997.3
K01947	birA-coaX; biotin---[acetyl-CoA-carboxylase] ligase / type III pantothenate kinase [EC:6.3.4.15 2.7.1.33]	60	106	68	110	66	64	54	38	80	53	71	45	23	30
K01950	E6.3.5.1, NADSYN1, QNS1, nadE; NAD+ synthase (glutamine-hydrolysing) [EC:6.3.5.1]	42989.4	42662	30085.7	41978.6	46560.6	47436	44203.4	43346.9	46806.5	43070.9	39045.6	31124.9	44176.8	32825.3
K01951	guaA, GMPS; GMP synthase (glutamine-hydrolysing) [EC:6.3.5.2]	72660.5	67310.6	60931.5	65492	73005.2	71109.2	65840.5	68389.3	69946.1	63021.5	65419.6	56878.8	70487.8	53485.5
K01952	purL, PFAS; phosphoribosylformylglycinamidine synthase [EC:6.3.5.3]	142847	135956	116062	132954	149200	145252	136956	137611	143227	133039	126052	112188	143167	103329
K01953	asnB, ASNS; asparagine synthase (glutamine-hydrolysing) [EC:6.3.5.4]	69967	64775.6	74570.1	64725	68577.1	69102.3	61290.8	64856.8	67587.4	62832.8	60672.8	73481.8	61246.9	67886
K01955	carB, CPA2; carbamoyl-phosphate synthase large subunit [EC:6.3.5.5]	62679.3	58016.1	47683.5	58516.4	63696.8	63956.9	61510.7	60199.5	64275.7	58271.2	55669.4	45505.9	61961.4	45969.1
K01956	carA, CPA1; carbamoyl-phosphate synthase small subunit [EC:6.3.5.5]	57132.9	53192.3	45361.6	52690.9	58078.2	58421.1	54678.7	55218.1	57063.6	52467.7	51003.3	43212.6	55984.4	43017.7
K01958	PC, pyc; pyruvate carboxylase [EC:6.4.1.1]	17005.7	15007.8	10324.2	10801.5	14738	14173.9	12194.6	15684.4	15329	12878.4	14327.5	10367.8	15398.8	11324.2
K01959	pycA; pyruvate carboxylase subunit A [EC:6.4.1.1]	475.2	490.7	257.8	374	469.3	1107.1	338.87	435	399	493	457.2	80.5	450.4	158.95
K01960	pycB; pyruvate carboxylase subunit B [EC:6.4.1.1]	1867.95	1375.7	304.38	1420.66	1615.83	1977.27	1310.7	1584.5	1408.33	1211.67	1510.67	277.28	1443.9	447.51
K01961	accC; acetyl-CoA carboxylase, biotin carboxylase subunit [EC:6.4.1.2 6.3.4.14]	51535.4	49520.4	53280.1	48148.8	48971	53395.2	46546.5	49496.8	47577.9	45442.7	48562.7	51686.1	46325.4	48553.3
K01962	accA; acetyl-CoA carboxylase carboxyl transferase subunit alpha [EC:6.4.1.2 2.1.3.15]	27836.2	26197.3	40264.3	29814.2	28855.1	32593.8	28494	28377.3	27186.1	27867	28143.8	37353.1	24851	36233.1
K01963	accD; acetyl-CoA carboxylase carboxyl transferase subunit beta [EC:6.4.1.2 2.1.3.15]	47741.4	45322.8	43757.2	43168.8	47744.5	48007.7	44246.2	44830.7	46449.3	41748.4	42109.7	41956.9	44743.4	39697.3
K01965	PCCA, pccA; propionyl-CoA carboxylase alpha chain [EC:6.4.1.3]	11745.3	13830.1	18826.7	10931.3	12451.7	12225.6	10527	13501	11162.3	10410.3	10903.4	17000.5	12922.8	12787.4
K01966	PCCB, pccB; propionyl-CoA carboxylase beta chain [EC:6.4.1.3 2.1.3.15]	38613.4	36189.6	28153.3	32135.7	35565.5	34401.8	31919.8	35819.6	34209.8	30334.2	33311.5	26923.1	37168	22641.8
K01968	E6.4.1.4A; 3-methylcrotonyl-CoA carboxylase alpha subunit [EC:6.4.1.4]	10915.7	12216.5	18985.8	11453.3	12076.9	14094.6	11010.9	11564.6	10249.9	10701.7	11627.3	16163.6	11503.4	12760.6
K01969	E6.4.1.4B; 3-methylcrotonyl-CoA carboxylase beta subunit [EC:6.4.1.4]	18271.6	18066.3	20021.7	15361	18692.3	17777.2	15408.8	16070	16928.4	14893.3	15317.2	17978.5	17690.8	13895.8
K01971	ligD; bifunctional non-homologous end joining protein LigD [EC:6.5.1.1]	53857.1	55912	43204.7	49078.3	54732	51046	47650.2	51175.8	54339.2	46938.1	45364.2	46399.2	58546.6	33209.6
K01972	E6.5.1.2, ligA, ligB; DNA ligase (NAD+) [EC:6.5.1.2]	59278.8	56838.1	47032.4	54259.2	60374.8	60699.5	56451.9	57898.2	59011.1	54275.8	52388.6	45200.5	58337.2	44768.5
K01974	RTCA, rtcA; RNA 3'-terminal phosphate cyclase (ATP) [EC:6.5.1.4]	4380.12	4869.47	4448.41	3602.49	3093.45	4712.4	3632.15	3774.86	4841.57	4058.08	4789.95	4681.84	3323.49	6692.06
K01975	thpR; RNA 2',3'-cyclic 3'-phosphodiesterase [EC:3.1.4.58]	50205	47502.7	37714.4	47526.6	46947	52483.6	47804.2	48153.7	51830.8	47246.5	43932.1	37605.1	49305.7	36966
K01989	ABC.X4.S; putative ABC transport system substrate-binding protein	4145.95	6560.49	24532.1	7035.51	4842.82	8342.25	6054.87	4964.35	5155.96	8042.5	5772.05	20379.8	5884.19	15066.5
K01990	ABC-2.A; ABC-2 type transport system ATP-binding protein	454223	418815	272984	391686	451018	441944	416380	431728	453882	404848	390852	275694	446054	279729
K01991	ABC-2.OM, wza; polysaccharide biosynthesis/export protein	33414.4	37731.8	76249.8	43802.2	43946.5	45889.2	39871.1	38168.9	37022.2	39749	37859.1	76729.9	32013.8	62338.1
K01992	ABC-2.P; ABC-2 type transport system permease protein	379210	355738	250738	325728	383647	367846	345880	360967	378364	332348	324749	244432	377873	237361
K01993	ABC-2.TX; HlyD family secretion protein	17998.3	17836.6	39525.3	21800.8	15967.9	22603.3	18621.6	18658.2	17400.4	19955.3	19091.5	38527.8	15739.9	33261.6
K01994	gerE; LuxR family transcriptional regulator, transcriptional regulator of spore coat protein	356.95	304.77	65.72	321.52	272.88	408.25	333.37	386.78	367.29	484.28	344.28	13.1	319.4	23.5
K01995	livG; branched-chain amino acid transport system ATP-binding protein	118786	124847	132819	113620	129050	132511	124658	121998	126816	114392	102690	110578	129637	90588.8
K01996	livF; branched-chain amino acid transport system ATP-binding protein	123746	129982	148645	116618	133546	135391	126872	125934	130727	116405	105946	124402	132866	100594
K01997	livH; branched-chain amino acid transport system permease protein	112169	116453	151000	105166	121113	122249	112927	114134	115772	102756	96225.6	127399	118556	100907
K01998	livM; branched-chain amino acid transport system permease protein	120211	123917	149231	110230	128347	128539	119105	121534	123099	108804	101873	125612	126023	100383
K01999	livK; branched-chain amino acid transport system substrate-binding protein	128301	134824	169364	121943	146169	143154	132518	133388	130578	120031	112191	144020	138736	118231
K02000	proV; glycine betaine/proline transport system ATP-binding protein [EC:3.6.3.32]	7659.34	9319.38	9778.96	6649.91	7980.56	8203.36	6901.55	8176.87	7265.44	6967.64	6527.13	8456.46	8057.62	6548.19
K02001	proW; glycine betaine/proline transport system permease protein	7068.32	8731.61	8047.79	6103.68	7615.25	7567.98	6344.49	7595.32	6661.33	5959.19	6204.35	6159.17	7620.28	4719.13
K02002	proX; glycine betaine/proline transport system substrate-binding protein	8977.3	11945.7	10377.7	7499.94	9762.9	10575.8	7890.83	10027	7933.11	7747.07	8016.47	8144.6	9826.96	6028.6
K02003	ABC.CD.A; putative ABC transport system ATP-binding protein	247647	235926	197004	217526	243829	244319	224712	245605	248649	221716	215811	205112	240274	198602
K02004	ABC.CD.P; putative ABC transport system permease protein	249463	238793	243677	231869	249024	252272	230418	250544	248859	229023	223936	256324	236219	239639
K02005	ABC.CD.TX; HlyD family secretion protein	52094	45730.8	64488.4	52107.1	65737.6	52360.1	50328.8	56578.5	48867.2	46670	51344.5	69485.1	45315.4	62202.2
K02006	cbiO; cobalt/nickel transport system ATP-binding protein	22688.3	21703	8269.7	19625.6	29696.1	20824.9	22705.2	22181.8	25275	20201.6	17762.5	9845.13	23639.4	11747.8
K02007	cbiM; cobalt/nickel transport system permease protein	22025.7	20196.7	7994.19	16156.6	28247.6	16398.9	18513.2	21234.5	22218.4	15442.6	16813.5	9282.57	21606.1	10393.4
K02008	cbiQ; cobalt/nickel transport system permease protein	19165.8	16732.4	7808.7	13255.3	24791	13772.9	15401.8	18045.5	18800.5	12524.5	13923	8767.13	17988.7	10345.3
K02009	cbiN; cobalt/nickel transport protein	11644.6	9995.8	1953.82	8635.48	17142.6	8073.97	10146.6	11741.1	12249.4	7139.34	8952.54	2343.33	11754.9	2485.74
K02010	afuC, fbpC; iron(III) transport system ATP-binding protein [EC:3.6.3.30]	29111.1	26757	26595.1	22390.7	32070.8	26441.5	24422.4	27301.6	23551.5	21896.3	25544.8	22158	27791	18851.7
K02011	afuB, fbpB; iron(III) transport system permease protein	33147.9	29678.3	35743.5	25962	34123.1	30785.7	27464.1	30301.3	28237.8	26747	28498.9	31069.9	29537.8	27800.4
K02012	afuA, fbpA; iron(III) transport system substrate-binding protein	34447.1	31930.3	41229.7	28359.4	35964.8	33130.5	29135.6	32551.8	29982.4	28894.3	30702.7	36894	31697.7	32338.1
K02013	ABC.FEV.A; iron complex transport system ATP-binding protein [EC:3.6.3.34]	118426	113875	66307	91666.7	116334	104221	96862.7	108584	106612	93471	94272.9	69521.6	113886	62372.5
K02014	TC.FEV.OM; iron complex outermembrane recepter protein	70136.5	78369.2	139196	87077.9	73763.6	90178.8	76172	71305.5	65917	71991	78926.5	119706	66745.7	100797
K02015	ABC.FEV.P; iron complex transport system permease protein	112617	108382	64436.4	82640.9	110662	96696.1	88866.4	102793	98700	85597.2	87883.4	65600.2	106825	59985.4
K02016	ABC.FEV.S; iron complex transport system substrate-binding protein	119969	118480	81748.7	100029	123189	114804	104510	115914	114284	100490	100047	83052	115760	76733.8
K02017	modC; molybdate transport system ATP-binding protein [EC:3.6.3.29]	38299.9	37399.8	36494.7	34626.3	34995.4	38888	33044.1	35170.9	36611.1	33890.2	33657.2	36089.6	35835.7	32985.6
K02018	modB; molybdate transport system permease protein	48390	44694.5	42402.9	42270.5	49228	48087.1	43527.5	46941.5	45715	41303.3	41949.8	40142.5	46407.7	37783.7
K02019	modE; molybdate transport system regulatory protein	4671.06	6048.38	16441.2	6704.85	5286.79	7147.23	6075.59	5445.59	4774.68	5407.51	5575.79	12946.2	4993.53	10584.9
K02020	modA; molybdate transport system substrate-binding protein	43812.6	44357.4	52898.4	42366.9	48124.1	47750.2	43235.2	43098.2	43807.4	41361.9	38045.7	49853.5	45221.4	40260.5
K02021	ABC.MR; putative ABC transport system ATP-binding protein	9665.62	9787.02	4324.38	6717.01	9334.92	7152.47	6330.95	8483.83	9139.93	6664.91	6460.69	5859.67	8854.06	4902.95
K02022	ABC.MR.TX; HlyD family secretion protein	6177.67	7465.1	23325.3	7866.52	20324.7	8349.93	9718.6	11118.1	6650.66	7315.4	7591.71	19161.7	7868.72	14254.9
K02024	lamB; maltoporin	2391.56	3463.82	1273.2	2137.35	2196.95	2757.27	1762.2	1989.38	1899.58	2296.12	2923.86	962.41	2061.7	1360.12
K02025	ABC.MS.P; multiple sugar transport system permease protein	132723	128060	64178.2	91938.5	137579	114132	104766	124713	115961	103201	102594	71646.8	141147	59473.6
K02026	ABC.MS.P1; multiple sugar transport system permease protein	133731	128619	65019.4	92581	138688	116279	106536	126362	117612	104289	102656	72430.1	142590	60323
K02027	ABC.MS.S; multiple sugar transport system substrate-binding protein	135081	129479	60129.2	91038.8	140596	112654	104906	126574	118603	103070	103862	67967.6	143998	56716.1
K02028	ABC.PA.A; polar amino acid transport system ATP-binding protein [EC:3.6.3.21]	65691.2	61403.7	58374.7	46438.2	61952.1	54840	49079.4	56215	53988.2	49603.2	51526	49792.6	63556.3	42660.3
K02029	ABC.PA.P; polar amino acid transport system permease protein	67977.4	67393.2	85248.3	53026.8	66540.8	63615.4	55621.2	60479.5	56003.2	56194.4	55191.7	66943.5	67138.8	54016.2
K02030	ABC.PA.S; polar amino acid transport system substrate-binding protein	95792	91892.4	108483	76281.7	102142	89105.3	81145.1	88937.1	81624.2	77712.4	81434.8	94683.4	96651.8	80338
K02031	ABC.PE.A; peptide/nickel transport system ATP-binding protein	93405	97206.3	82136.3	83087.8	93454.8	91927.3	84065.8	91393.2	91873.4	81400	78129.9	74905.5	96724.1	62431.8
K02032	ABC.PE.A1; peptide/nickel transport system ATP-binding protein	152956	148743	148573	126298	160041	141709	134625	147339	143805	125097	126081	130168	156276	105097
K02033	ABC.PE.P; peptide/nickel transport system permease protein	184449	178071	164966	155859	197439	183540	171368	182250	181189	158173	148948	150538	192369	124549
K02034	ABC.PE.P1; peptide/nickel transport system permease protein	184292	177178	161249	157021	198898	183847	172187	182401	182039	158317	149245	145523	193575	120749
K02035	ABC.PE.S; peptide/nickel transport system substrate-binding protein	217519	206706	182309	183012	233456	211738	200792	211597	215390	184796	174869	169282	224681	143482
K02036	pstB; phosphate transport system ATP-binding protein [EC:3.6.3.27]	62398.1	56688.9	45415.6	56749.6	67998.5	61609.5	59875.4	61168.5	62188	55195.2	55282.3	43424.5	62065.1	44129
K02037	pstC; phosphate transport system permease protein	60400	54981.5	42883.6	54419.2	65910	59214.8	57718.8	59299.8	60112	53290.7	53336.6	40935.5	60376.1	41170.8
K02038	pstA; phosphate transport system permease protein	63262.9	57010.8	44596.6	57386.8	68708	61453.7	60979.5	61581.1	62835.5	55326.6	55767.3	42487.8	63629.1	42794.8
K02039	phoU; phosphate transport system protein	57577.4	52777.6	51392.6	54232.2	56942.8	58865.6	55208.8	54735.4	57884.4	53137.2	50111.8	49426.5	55619.7	46243.3
K02040	pstS; phosphate transport system substrate-binding protein	65815.8	61869.9	61785.9	61683.9	87669.1	69648.4	69505.2	71261	67416.1	60932.8	61301	54066.2	68274.5	55559.2
K02041	phnC; phosphonate transport system ATP-binding protein [EC:3.6.3.28]	9046.35	8418.69	12129.7	8040.15	11510.5	9672.69	9035.68	9282.82	7875.46	8037.69	8517.44	12299	8732.37	9032.77
K02042	phnE; phosphonate transport system permease protein	11252.7	11345.5	20519.5	11341.6	14453	13683.5	12192.3	12123	10234.1	11177.7	11314.4	20776	11549.7	14983.5
K02043	phnF; GntR family transcriptional regulator, phosphonate transport system regulatory protein	1963.5	2726.33	9045.17	3049.17	2496.3	3450.58	2760.17	2589.07	2098.1	2909.67	2530.03	9131.58	2413.42	6094.04
K02044	phnD; phosphonate transport system substrate-binding protein	13669.3	13518	19348.5	12522.2	22012	14074.2	14075.4	15388.7	12039.8	11554.3	13517.1	16249.5	13593.4	13861.2
K02045	cysA; sulfate transport system ATP-binding protein [EC:3.6.3.25]	13714.9	14203.9	19577.6	13507.7	19134.9	14483.4	14712.2	15245.9	14456.8	12102.6	13717.5	16642.4	15467.4	16292.5
K02046	cysU; sulfate transport system permease protein	14008.9	14624.9	19519.9	13891.1	18932.6	15045.6	15202.3	15571.7	14888.6	12550.1	14175.5	16612.3	15936.4	16295.5
K02047	cysW; sulfate transport system permease protein	14008.9	14624.9	19519.9	13891.1	18930.6	15045.6	15202.3	15571.7	14888.6	12550.1	14196.5	16612.3	15936.4	16297.5
K02048	cysP, sbp; sulfate transport system substrate-binding protein	15047.2	16138.9	20243.2	14920.1	20062.8	16535.3	16285.9	16647.7	15676.4	13491.1	15277.6	17068.4	16743.8	16822.6
K02049	ABC.SN.A; NitT/TauT family transport system ATP-binding protein	90980.6	99970.6	155730	92614.6	102591	109193	96715.7	95966.8	92156.1	93928.6	83983.6	140921	96828.3	113884
K02050	ABC.SN.P; NitT/TauT family transport system permease protein	86190.4	97893.3	158074	90608.5	98943.8	109453	97019.1	93896.2	90738.3	94109.3	80091.2	144114	94171.2	114489
K02051	ABC.SN.S; NitT/TauT family transport system substrate-binding protein	87357.8	99705.8	150225	88966.6	99502.4	106696	95756.6	93175	91240.4	91613.1	80688.1	131083	94415.8	107261
K02052	ABC.SP.A; putative spermidine/putrescine transport system ATP-binding protein	28197.8	32822.9	65098.6	29871	32568.3	36556.2	30998.3	30892.7	30718.1	30224.8	25774.9	49125.3	31644.5	38906
K02053	ABC.SP.P; putative spermidine/putrescine transport system permease protein	22563.8	28384.8	66285.1	25924.7	26738.5	31097.6	25627	25044.5	24121.2	26065.8	21603.3	50343.2	25145.6	38611.3
K02054	ABC.SP.P1; putative spermidine/putrescine transport system permease protein	20406.6	25346.1	52087.8	22581.9	24257.5	27010.8	22192	22589.9	21711.2	22459.3	19345.8	40179.9	22640.4	31645.5
K02055	ABC.SP.S; putative spermidine/putrescine transport system substrate-binding protein	26032.6	35793	70933.5	28483	34940.8	35275.4	29917.8	30630.8	27912.3	29655.7	24564.9	55909.2	29360.5	43017.5
K02056	ABC.SS.A; simple sugar transport system ATP-binding protein [EC:3.6.3.17]	67688	66755.3	53743.9	55197.6	71404.5	61333.2	60480.2	67028.1	65876.5	56614.9	54147.2	45959.4	71314.4	38653.7
K02057	ABC.SS.P; simple sugar transport system permease protein	94064.2	91453.9	84248.7	72324.7	99250.9	79725.9	77243.4	91757.7	85128.3	71221.6	75372.4	70176	96786.6	58175
K02058	ABC.SS.S; simple sugar transport system substrate-binding protein	24592.3	26438.2	25786.6	19096.7	27837.4	20146.4	19996.6	26075.5	21545.7	17210.3	20608.8	22613.7	25793.5	17416.5
K02062	thiQ; thiamine transport system ATP-binding protein	4759.74	4331.66	311.67	2707.19	4951.51	3364.87	3109.51	5170.13	3945.35	2782.5	3727.46	285.67	5115.72	516.66
K02063	thiP; thiamine transport system permease protein	4810.24	4479.66	439.67	2861.19	5117.18	3465.87	3194.01	5251.63	4034.85	2890	3816.63	395.67	5191.55	574.66
K02064	thiB, tbpA; thiamine transport system substrate-binding protein	4874.24	4512.66	439.67	2940.19	5163.18	3569.87	3285.01	5331.63	4059.85	2915	3935.63	395.67	5263.55	574.66
K02065	mlaF, linL, mkl; phospholipid/cholesterol/gamma-HCH transport system ATP-binding protein	46639.6	47070.2	66138.2	51013.6	46312.8	51817.1	45218.2	44263.3	44996.7	44544.1	46501	62322.6	42094.8	55746.8
K02066	mlaE, linK; phospholipid/cholesterol/gamma-HCH transport system permease protein	69793.6	68835.6	67420	64640.9	68679.7	68899.6	61494.5	65319.1	66780	59113.3	64764.3	63477.2	65963.1	61401.6
K02067	mlaD, linM; phospholipid/cholesterol/gamma-HCH transport system substrate-binding protein	83690.9	82484.5	63184.1	72457.1	85635.5	74434.4	66378.4	77390.9	79733.2	64413.6	74161.4	63701.7	81010.3	56704.9
K02068	ABC.X2.A; putative ABC transport system ATP-binding protein	512.07	655.1	1020.72	538.15	911.39	774.6	909.38	849.33	566.06	796.61	979.85	1014.41	826.36	1190.16
K02069	ABC.X2.P; putative ABC transport system permease protein	10894.2	9094.99	3964.73	7120.29	14412	7272.53	8362.8	9593.07	9675.79	7258.16	8643.03	5131.91	10756.3	4138.44
K02071	metN; D-methionine transport system ATP-binding protein	8775.5	10834.5	11649	6886.36	13196	10181.4	9111.3	10641.3	8476.2	9053.5	7603.56	9705.24	10026.8	8937.24
K02072	metI; D-methionine transport system permease protein	8230.67	10037.2	11622	6800.44	8244.63	10252.1	8073.05	8461.94	8022.29	9102.5	6813.23	9567.24	9188.06	8635.74
K02073	metQ; D-methionine transport system substrate-binding protein	9389.57	12080.2	14544.7	7950.09	9822.22	12016	9510.62	9985.96	9614.94	10287.8	8199.17	11357.3	10688.5	10250
K02074	ABC.ZM.A; zinc/manganese transport system ATP-binding protein	10814	9930.82	15032.8	9193.68	14573.7	11122.2	10297.3	10393.4	9861.43	9995.98	9043.21	15572.5	10018.1	12136
K02075	ABC.ZM.P; zinc/manganese transport system permease protein	9858.45	9608.67	12579.8	9131.12	14239.3	11055	10328.3	9469.96	9935.67	9478.8	8743.31	12241.6	9800.84	10251.1
K02076	zurR, zur; Fur family transcriptional regulator, zinc uptake regulator	452.12	360.77	397.22	363.9	383.58	522.25	396.87	426.28	434.04	630.78	371.28	430.25	346.1	377.25
K02077	ABC.ZM.S; zinc/manganese transport system substrate-binding protein	21143.6	19756.3	18963.2	19703.3	25836.7	23223.9	22334	21587.4	21961.3	20486.5	18628.7	17211.4	22958.8	15543.2
K02078	acpP; acyl carrier protein	81942.2	82104.6	76218.1	78587.6	82499.9	86314.2	78710.4	79673.9	83671.8	76889.4	75066.4	75045.8	79358.5	72001.3
K02079	agaA; N-acetylgalactosamine-6-phosphate deacetylase [EC:3.5.1.25]	0	0	0	0	30	29.5	5	0	0	0	1.29	0	4.38	0
K02080	agaI; galactosamine-6-phosphate isomerase [EC:5.3.1.-]	0.67	0	0	0	21	1.5	0	12	0	0	3	3	5	0
K02081	agaR; DeoR family transcriptional regulator, aga operon transcriptional repressor	8998.17	9879.22	13468.2	11402.1	9243.04	9831.86	9494.17	7116.46	10230.8	9721.13	6373.77	19011.9	8600.99	9761.86
K02082	agaS; tagatose-6-phosphate ketose/aldose isomerase [EC:5.-.-.-]	926	1057.5	4260.5	2945	1374	2095.25	2020.5	763	2130.42	2029.34	921.21	6001.15	829.38	3003.08
K02083	allC; allantoate deiminase [EC:3.5.3.9]	3848.95	3885.83	7793.72	4331.42	4312.31	5029.08	4415.64	4022.78	4058.54	4125.7	3727.83	7674.1	4559.41	5304.5
K02086	dnaD; DNA replication protein	517.95	547.37	773.69	466.32	446.08	530.5	441.37	531.28	509.21	702.8	537.1	727.89	441.9	877.61
K02092	apcA; allophycocyanin alpha subunit	419.33	302	48	173.67	5173.67	135.33	1423.25	1911.84	513.33	95.33	737.16	60	885	271.5
K02093	apcB; allophycocyanin beta subunit	401.33	302	48	170.67	5056.67	133.33	1371.25	1855.84	513.33	95.33	722.66	60	875	271.5
K02094	apcC; phycobilisome core linker protein	401.33	302	48	170.67	5056.67	133.33	1371.25	1855.84	513.33	95.33	722.66	60	875	271.5
K02095	apcD; allophycocyanin-B	401.33	302	48	170.67	5056.67	133.33	1371.25	1855.84	513.33	95.33	722.66	60	875	271.5
K02096	apcE; phycobilisome core-membrane linker protein	401.33	302	48	170.67	5056.67	133.33	1371.25	1855.84	513.33	95.33	722.66	60	875	271.5
K02097	apcF; phycobilisome core component	401.33	302	48	170.67	5056.67	133.33	1371.25	1855.84	513.33	95.33	722.66	60	875	271.5
K02099	araC; AraC family transcriptional regulator, arabinose operon regulatory protein	585.75	608.36	272.04	254.51	640.68	522.29	449.43	626.98	309.85	406.27	386.16	138.77	681.39	258.36
K02100	araE; MFS transporter, SP family, arabinose:H+ symporter	63	150.66	81	82	91.5	117.58	74.17	78.48	69.6	130.33	65.46	74.17	70.05	102.83
K02101	araL; arabinose operon protein AraL	16	0	14	0	5.38	29.5	0	0.22	0	9	1	0	0	0
K02103	araR; GntR family transcriptional regulator, arabinose operon transcriptional repressor	233.67	106.66	563.89	140.5	105.17	203.67	135.92	126.89	142.5	164.17	186.67	524.99	104.17	508.81
K02106	atoE; short-chain fatty acids transporter	2015.31	2239.52	4553.9	1539.08	2020.37	2701.85	1775.75	1970.24	2002.18	1754.43	1976.92	2786.73	1819.51	2254.9
K02107	ATPVG, ahaH, atpH; V/A-type H+/Na+-transporting ATPase subunit G/H	173	42	139.33	33.8	255	200.86	56.67	73.81	111.2	42	82	137.67	117.5	252.42
K02108	ATPF0A, atpB; F-type H+-transporting ATPase subunit a	57599.2	54772.5	45588.5	52815.1	58428.2	58566	54831.7	55637.8	57193.6	52775	51169.2	43344.5	56445.1	42874.2
K02109	ATPF0B, atpF; F-type H+-transporting ATPase subunit b	67656.3	65255.7	70415.3	66137.5	72793	71287.9	66771.2	67270	67217.6	63376.3	63053.3	66527	66382.6	60119.2
K02110	ATPF0C, atpE; F-type H+-transporting ATPase subunit c	57265.2	53469.5	45618	52825.2	58289.2	58466.4	54849.5	55281.3	57015.8	52633.8	51027.6	43365	56168.2	42824.3
K02111	ATPF1A, atpA; F-type H+-transporting ATPase subunit alpha [EC:3.6.3.14]	57066.9	53326.5	45563	52727.6	58074.7	58425	54680.2	55213.8	56956.6	52524.5	50979.2	43312	56013.6	42689.7
K02112	ATPF1B, atpD; F-type H+-transporting ATPase subunit beta [EC:3.6.3.14]	57151.2	53384.5	45599.8	52801.6	58162.1	58499.5	54719.2	55243.8	57022.6	52550.5	51005.2	43338	56020.1	42724.9
K02113	ATPF1D, atpH; F-type H+-transporting ATPase subunit delta	55281.9	52103.2	45059.3	51616.8	56677	56915.5	52879.2	53123.4	55013.6	51272.6	49574.2	42850.4	54169.1	42288.5
K02114	ATPF1E, atpC; F-type H+-transporting ATPase subunit epsilon	57208.6	53474.5	46688	52795.2	58154.7	58498	54727.2	55295.8	57048.6	52569.5	51049.2	44465	56076.1	43264.7
K02115	ATPF1G, atpG; F-type H+-transporting ATPase subunit gamma	57121.9	53341.5	45576	52734.6	58109.7	58478	54693.2	55253.8	56972.6	52531.5	50994.2	43329	56020.1	42729.7
K02116	atpI; ATP synthase protein I	14217	16334.6	20912.9	13992	18522	16255.2	14620.2	14864.5	12578.7	14053	13443	19267.7	14247.9	15278.5
K02117	ATPVA, ntpA, atpA; V/A-type H+/Na+-transporting ATPase subunit A [EC:3.6.3.14 3.6.3.15]	244.71	291.06	556.86	301.3	225.1	435.17	278.84	271.38	268.87	283.54	350.14	433.73	237.33	741.69
K02118	ATPVB, ntpB, atpB; V/A-type H+/Na+-transporting ATPase subunit B	258.71	298.06	556.86	303.3	232.1	456.17	284.84	280.38	284.87	283.54	353.14	433.73	247.33	751.69
K02119	ATPVC, ntpC, atpC; V/A-type H+/Na+-transporting ATPase subunit C	204	181.56	358.86	118.3	164.17	304.17	169.84	192.71	169.87	184.04	300.24	322.44	209.33	426.12
K02120	ATPVD, ntpD, atpD; V/A-type H+/Na+-transporting ATPase subunit D	255.71	276.06	556.86	275.3	232.1	444.17	269.84	257.38	255.87	279.54	353.14	433.73	237.33	751.69
K02121	ATPVE, ntpE, atpE; V/A-type H+/Na+-transporting ATPase subunit E	164.71	164.03	384.93	187.3	137.6	336.39	171.67	155.18	145.87	160.44	229.94	294.71	133.33	543.99
K02122	ATPVF, ntpF, atpF; V/A-type H+/Na+-transporting ATPase subunit F	216	217.06	387.86	121.3	180.67	341.67	188.34	194.71	189.87	206.54	305.74	327.44	215.33	440.12
K02123	ATPVI, ntpI, atpI; V/A-type H+/Na+-transporting ATPase subunit I	258.71	298.06	556.86	303.3	232.1	456.92	280.84	280.38	284.87	283.54	353.14	433.73	243.33	739.69
K02124	ATPVK, ntpK, atpK; V/A-type H+/Na+-transporting ATPase subunit K	258.71	298.06	556.86	303.3	232.1	456.17	280.84	275.38	284.87	283.54	353.14	433.73	239.33	741.69
K02128	ATPeF0C, ATP5G, ATP9; F-type H+-transporting ATPase subunit c	0	0	0	0	0	0	0	0	0	0	0	0	0	2
K02137	ATPeF0O, ATP5O, ATP5; F-type H+-transporting ATPase subunit O	5	29	0	2	16	2	5	11	11	0	26	0	47	0
K02160	accB, bccP; acetyl-CoA carboxylase biotin carboxyl carrier protein	42110.5	39737.8	43499.2	42789.2	42663	46930.7	42668.7	40973.2	42711.8	39744.4	40296.7	40087.7	39454.4	40723.6
K02164	norE; nitric oxide reductase NorE protein	435.5	490	220	208.5	570.59	559.88	367	542.58	279.25	396.5	448.75	303.5	592.25	334.25
K02167	betI; TetR/AcrR family transcriptional regulator, transcriptional repressor of bet genes	588.9	722.9	1139.65	436.35	607.24	912.76	351.4	510.47	290.6	343.92	722.11	955.16	439.43	895.69
K02168	betT, betS; choline/glycine/proline betaine transport protein	2041.39	2101.51	942.6	1388.84	2068.52	2456.32	2143.9	1940.1	1964.12	1610.41	1801.99	617.75	2071.24	741.13
K02169	bioC; malonyl-CoA O-methyltransferase [EC:2.1.1.197]	2907.67	3394.86	3184.63	3821.25	2935.94	4160.7	3196.72	2620.41	2710.59	2827.84	3299.74	3005.96	2583.78	3259.64
K02170	bioH; pimeloyl-[acyl-carrier protein] methyl ester esterase [EC:3.1.1.85]	1446.78	1704.86	809.05	2233.6	1431.84	2392.04	1580.71	1445.4	1383.18	1462.33	1660.91	603.42	1362.15	1117.53
K02171	blaI; BlaI family transcriptional regulator, penicillinase repressor	355.67	243.2	412.1	209	168.88	304.2	242.75	447.7	288	193.6	427.7	487.1	272.2	514.03
K02172	blaR1; bla regulator protein blaR1	136	32.2	172.6	77	72.76	80.2	56	78.2	92	27.6	88.2	182.6	103.4	213.19
K02173	yggC; putative kinase	13	9.33	45	23.6	29	43.19	17.67	21.67	11	7.58	14.5	48.67	28.67	62.33
K02182	caiC; carnitine-CoA ligase [EC:6.2.1.48]	4732.49	5385.33	2512.67	3729.67	5194.77	4218.38	3569.34	4698.16	4371.75	3186.33	4235.34	2656.83	5059.34	1756.04
K02183	CALM; calmodulin	725	2326	1602	452	578	867	505	887	596	1085	246	2262	567	1777
K02184	FMN2; formin 2	18	16	0	7	14	2	9	19	19	0	26	0	24	0
K02188	cbiD; cobalt-precorrin-5B (C1)-methyltransferase [EC:2.1.1.195]	5877.17	5379.79	9133.45	5016.33	10854.8	4997.38	6197.69	6396.2	6121.45	4457.93	4740.63	6248.03	5454.81	5827.04
K02189	cbiG; cobalt-precorrin 5A hydrolase [EC:3.7.1.12]	4364.12	5066.37	6968.95	4445.4	5081.94	5308.48	4323.1	4436.53	4264.45	4504.69	4306.87	6641.07	4405.71	5328.87
K02190	cbiK; sirohydrochlorin cobaltochelatase [EC:4.99.1.3]	253.92	429.2	505.43	384	449.56	494.06	392	473.05	356.18	400.1	549.5	479.74	497.94	551.76
K02191	cbiT; cobalt-precorrin-6B (C15)-methyltransferase [EC:2.1.1.196]	533.33	495	172.33	351.8	5286.37	433.19	1531.25	2053.19	671.76	250.83	929.16	237.56	1090.54	466.37
K02192	bfd; bacterioferritin-associated ferredoxin	6272.87	6148.48	8754.38	6820.85	7034.84	6864.8	6031.79	6171.46	6357.85	4951.49	6311.69	5828.58	6296.02	5418.93
K02193	ccmA; heme exporter protein A [EC:3.6.3.41]	24548.8	22888.4	21911	23788.5	23239.2	27400.2	23676.7	24475.3	22278	21464.7	22642.9	19306.4	24446	18080.7
K02194	ccmB; heme exporter protein B	22895.3	21741.4	28000.8	24873.9	22484	27022.4	23801.4	22687.7	22884	21461.7	21104.8	26555.4	22867	21640.7
K02195	ccmC; heme exporter protein C	24867	23392	28411.1	26285.5	24076	28765.7	25272	24816.3	24008.6	22834.7	23183.1	26916.4	24844.9	22483.3
K02196	ccmD; heme exporter protein D	3828.95	5197.73	15844.8	5875.35	4299.81	6865.12	4821.04	4513.52	3629.85	5426.75	4579.61	13007.2	4043.7	9674.26
K02197	ccmE; cytochrome c-type biogenesis protein CcmE	21391	20900	28071.1	23507.5	20367	25011.4	21918	21197.5	20175.6	20328.7	20744	26594.4	21314.9	21881.3
K02198	ccmF; cytochrome c-type biogenesis protein CcmF	24882	23389.9	28380.6	26167.5	24024.8	28672.6	25172	24851.3	23947.8	22723.5	23214.1	26872.4	24821	22445.8
K02199	ccmG, dsbE; cytochrome c biogenesis protein CcmG, thiol:disulfide interchange protein DsbE	14241.5	14941.7	20556.3	15910	14016.8	19303.4	15954.5	15322.2	14345.8	15351.6	14057.4	18070.7	15200.4	15967.5
K02200	ccmH; cytochrome c-type biogenesis protein CcmH	19469	21144.8	42845.1	25180	19968.6	27152.8	22272.9	20697.8	19517.5	21827.1	20145.5	39049.7	20332	29741.6
K02201	E2.7.7.3B; pantetheine-phosphate adenylyltransferase [EC:2.7.7.3]	0	0	0	0	0	0	0	0	0	0	0	0	0	2
K02203	thrH; phosphoserine / homoserine phosphotransferase [EC:3.1.3.3 2.7.1.39]	674.7	773.2	1746.05	861.75	744.42	1295.43	759.87	861.75	557.25	815.25	905.2	1597.25	784.9	1453.7
K02204	thrB2; homoserine kinase type II [EC:2.7.1.39]	8591.55	9070.42	20280.2	9176.25	8374.35	10315.3	8103.41	9731.69	8122.83	8257.51	8681.54	17865.2	8271.69	16422.5
K02205	rocE, rocC; arginine/ornithine permease	148.2	102.63	28.8	109.88	44.3	373.6	55.7	44.23	93	56	107.15	28.2	50.8	14.2
K02217	ftnA, ftn; ferritin [EC:1.16.3.2]	1492.15	1440.85	856.87	1232.07	1783.48	1709.56	1335.75	1568.18	1023.07	1109.94	1474.67	697.39	1150.45	887.13
K02221	yggT; YggT family protein	42848.3	39682.2	26635.9	37821.2	52204.7	42548.4	42144.9	42826.9	42757.6	37932.9	35695.4	23674.9	44878.6	23455.2
K02224	cobB-cbiA; cobyrinic acid a,c-diamide synthase [EC:6.3.5.9 6.3.5.11]	24685.1	25954.2	20415.5	23652.2	31420.8	25918	26312.6	26075.3	27624.6	23806.5	21748.3	18667.5	28288.3	15636
K02225	cobC1, cobC; cobalamin biosynthetic protein CobC	3150.2	4386.4	15753.8	4823.83	3547.19	5388.01	4169.87	3830.84	3023.25	4370.34	3978.36	12626.9	3351.02	9583.81
K02226	cobC, phpB; alpha-ribazole phosphatase [EC:3.1.3.73]	9471.02	9447.01	8668.19	8437.28	9176.88	10227	8332.98	8307.4	8524.95	8265.32	8235.76	8020.83	9517.29	6583.32
K02227	cbiB, cobD; adenosylcobinamide-phosphate synthase [EC:6.3.1.10]	23055.5	23126.7	23674.5	20856.7	28449	22798.5	22462.7	23730	22602.8	19779.1	19942.8	20039.2	24053.9	16659.4
K02228	cobF; precorrin-6A synthase [EC:2.1.1.152]	7009.36	8004.81	3087.3	4940.59	7340.37	5870.36	4769.29	6779.57	5948.25	4733	5712.12	3439.25	7659.64	2287.04
K02229	cobG; precorrin-3B synthase [EC:1.14.13.83]	11379.5	12524.2	10439.1	9498.5	11906.8	9938.94	9298.78	10653.6	11559.9	8796.26	9263.39	11211.2	11678.6	8029.58
K02230	cobN; cobaltochelatase CobN [EC:6.6.1.2]	15843.3	17109.9	18802.1	13964.2	21293.3	15281.8	15361	17277.4	16294	13230.7	13735.6	17038.5	17323.5	12766
K02231	cobP, cobU; adenosylcobinamide kinase / adenosylcobinamide-phosphate guanylyltransferase [EC:2.7.1.156 2.7.7.62]	26101.4	27636.9	20480.8	25109.7	33041.1	29153.2	27883.7	27246.1	29427.3	26233.2	23047.8	18791.4	27899.3	16174.4
K02232	cobQ, cbiP; adenosylcobyric acid synthase [EC:6.3.5.10]	20888.6	21327.7	19712.8	17881.3	26111.8	20181.3	19763.8	21778.5	20562.5	17363.1	17964.8	17938.3	22032.8	14247.6
K02233	E2.7.8.26, cobS, cobV; adenosylcobinamide-GDP ribazoletransferase [EC:2.7.8.26]	26873.1	28976.6	20940.4	26031.4	33471.2	31050.9	29516.8	28843.3	29739.6	28192.9	23615	19531.5	29421.2	16954.7
K02234	cobW; cobalamin biosynthesis protein CobW	3676.37	4843.4	15921.5	5284.59	8878.91	6007.09	5859.95	6013.93	3772.83	4794.25	4772.6	13076.4	4557.27	9861.89
K02236	comC; leader peptidase (prepilin peptidase) / N-methyltransferase [EC:3.4.23.43 2.1.1.-]	427.28	509.37	641.52	392.52	398.5	476	353.64	446	421.61	608.05	460.6	540	388	568.8
K02237	comEA; competence protein ComEA	42593.2	39892.1	13101	35500.4	40098.9	42304.1	38784.1	39191.6	44025.9	38309.2	35404.3	15056	42066.5	18706.7
K02238	comEC; competence protein ComEC	56263	52194.5	39381.6	51159.5	57349	56791.8	53536.2	54445.3	56136.2	50891.2	49628.5	38937.7	55859.1	38672.1
K02239	comER; competence protein ComER	243.17	125.33	65.72	234.63	169.88	248.5	204.15	174.89	230.85	244	209.17	11.1	164.4	14.5
K02240	comFA; competence protein ComFA	476.28	518.37	760.47	427.02	428.5	485.75	438.72	498.78	484.36	659.55	528.6	721.64	448.5	858.86
K02241	comFB; competence protein ComFB	80.5	34.94	45.83	59.27	38.2	207.61	44	70.46	48.83	61.75	76.36	62.16	38.87	85.62
K02242	comFC; competence protein ComFC	431.28	509.37	805.63	423.07	436.5	620.61	372.89	467.09	434.39	603.3	496.27	829.12	392.17	913.48
K02243	comGA; competence protein ComGA	416.28	483.37	738.47	434.02	390.5	459.75	438.72	489.78	488.36	589.05	548.6	721.64	476.5	854.86
K02244	comGB; competence protein ComGB	385.28	473.37	728.97	381.02	368.5	441	342.72	418.78	391.36	567.05	457.6	712.89	360.5	839.61
K02245	comGC; competence protein ComGC	395.28	479.37	735.47	413.02	397.5	441.75	373.72	429.78	422.36	594.05	468.6	721.64	369.5	849.86
K02246	comGD; competence protein ComGD	375.28	463.93	624.3	371.51	355.5	421.75	335.72	391.78	386.36	556.05	430.16	533.85	342.5	566.55
K02247	comGE; competence protein ComGE	44.5	5.33	8.5	22.33	4.5	27	10.5	3.89	13	8	25.17	11.1	6.5	3.5
K02248	comGF; competence protein ComGF	360.28	461.93	437.3	371.13	339.5	427	340.72	403.78	360.11	560.05	427.16	353	336.5	532.05
K02249	comGG; competence protein ComGG	80.5	33.33	24.5	68.33	85.5	83	46.5	48.89	62	8	81.17	11.1	75.5	3.5
K02250	comK; competence protein ComK	499.78	500.21	124	408.11	461.5	662	451.72	546.78	474.69	678.78	452.72	63.6	401	69
K02251	comQ; competence protein ComQ	19	9	22	10	10	20	13	16	14	11	3	1.6	12	0
K02253	comX; competence protein ComX	0	0	0	0	0	12	0	0	0	0	0	1.6	0	0
K02254	comZ; competence protein ComZ	69.5	30.33	12.5	81.33	27.5	53.5	72.5	27.67	81	47	63.17	11.1	40.5	7.5
K02255	ftnB; ferritin-like protein 2	16	4.33	29	25.67	46	51.08	14.67	25.81	12.6	3.33	11.29	19.67	27.05	62.33
K02258	COX11, ctaG; cytochrome c oxidase assembly protein subunit 11	5190.62	6770.9	16469.3	7894.93	5845.69	8364.7	6855.37	6136.68	5253.25	6424.84	6405.61	13821.9	5588.52	10705.8
K02259	COX15, ctaA; cytochrome c oxidase assembly protein subunit 15	42312.3	40659.7	38300.1	37397.9	44417.3	41466	38564.5	41615.4	40338.2	36133.9	38254.6	37321.5	41812	32604.9
K02274	coxA, ctaD; cytochrome c oxidase subunit I [EC:1.9.3.1]	77142.6	70635.8	68542.5	67059.1	79877.1	72938.7	68849.9	71622.3	72318.8	64003.3	64476.5	67141.7	74782.5	56500.7
K02275	coxB, ctaC; cytochrome c oxidase subunit II [EC:1.9.3.1]	66498.1	62967.6	75422.1	64466.6	70033.6	70674.6	65379.2	66253.9	65975.8	62498.6	59817.9	76682	65139	63988.1
K02276	coxC, ctaE; cytochrome c oxidase subunit III [EC:1.9.3.1]	58658.3	55772	56326.2	55444	62182.3	59113.2	55160.3	57512.8	57033.7	51725.4	53677.8	60211.1	56390.4	49936
K02277	coxD, ctaF; cytochrome c oxidase subunit IV [EC:1.9.3.1]	17722.1	16997	18906.7	16471.6	13616.7	18515.1	14734.5	17024.1	16163.2	16429.6	16856.2	20951.4	14284	20178.2
K02278	cpaA, tadV; prepilin peptidase CpaA [EC:3.4.23.43]	9395.96	10131.8	26816.7	12120.3	8142.37	13146.4	10342	10234.3	10642.5	11813.2	10121	27907.1	7938.14	21423.6
K02279	cpaB, rcpC; pilus assembly protein CpaB	24597.5	22229.2	31104.6	22489.2	23180.8	23151	21150.6	22668.8	23523.6	21198.8	21555.5	33131.2	23445.7	25366.7
K02280	cpaC, rcpA; pilus assembly protein CpaC	10013	11501.8	30236.8	13299.7	8904.99	14579.6	11232.7	11100.8	11473.2	13374.6	11175.3	32041.4	8966.64	23652.7
K02281	cpaD; pilus assembly protein CpaD	2717.5	4279.7	9473.17	4394.5	3175	4707	3651.5	3601.43	2757.5	4207	3749.41	9775	3194.5	6946.9
K02282	cpaE, tadZ; pilus assembly protein CpaE	25423.4	23057.6	24968	20932.4	25170.6	25409.6	22000.5	25056.6	24672.3	22273.4	21148.5	26323.8	25090.6	21274.9
K02283	cpaF, tadA; pilus assembly protein CpaF	72371.3	65866.5	36020.9	56730.3	69186.6	62901.3	59911.4	63732.8	69972	58674.4	58275.2	39472.5	71783.1	32649.8
K02284	cpcA; phycocyanin alpha chain	401.33	302	48	170.67	5056.67	133.33	1371.25	1870.84	513.33	95.33	722.66	60	875	271.5
K02285	cpcB; phycocyanin beta chain	402.33	302	48	170.67	5056.67	133.33	1371.25	1872.34	513.33	95.33	723.66	60	875	271.5
K02286	cpcC; phycocyanin-associated rod linker protein	480.66	233	0	188.34	5563.17	52.66	1133.08	1995.51	571.66	7.33	394.49	0	755.33	24
K02287	cpcD; phycocyanin-associated, rod	363.33	179	0	164.17	4780.17	41.33	1037.25	1669.84	469.33	7.33	362.66	0	679	12.5
K02288	cpcE; phycocyanobilin lyase subunit alpha [EC:4.4.1.32]	401.33	302	48	170.67	5056.67	133.33	1371.25	1855.84	513.33	95.33	722.66	60	875	271.5
K02289	cpcF; phycocyanobilin lyase subunit beta [EC:4.4.1.32]	401.33	302	48	170.67	5056.67	133.33	1371.25	1855.84	513.33	95.33	722.66	60	875	271.5
K02290	cpcG; phycobilisome rod-core linker protein	690.83	547.5	96	291.17	8427.51	257.33	2375.59	3288.68	916.33	193.32	1592.65	120	1511.51	544
K02291	crtB; 15-cis-phytoene synthase [EC:2.5.1.32]	40227.9	42868.6	52698.7	42825.9	44374.6	47399.1	43374.5	41085.5	44677	42399.2	35959.1	48395.3	39705.6	41343.4
K02292	crtO; beta-carotene ketolase (CrtO type)	305.83	156	0	134.17	4205.17	41.83	740.75	1547.34	445.33	39.33	324.66	34	578	60.5
K02293	PDS, crtP; 15-cis-phytoene desaturase [EC:1.3.5.5]	384.33	302	48	167.67	4947.67	131.33	1314.75	1814.84	513.33	95.33	707.66	60	865	271.5
K02294	crtR; beta-carotene hydroxylase [EC:1.14.13.-]	462.57	337	48	241.67	5115.67	196.33	1416.75	1904.84	541.33	135.58	771.78	60	922	282.5
K02297	cyoA; cytochrome o ubiquinol oxidase subunit II [EC:1.10.3.10]	1948.37	2963.4	9569.88	3345.93	2495.55	4076.62	2870.95	2056.4	2253.6	3568.84	2562.65	8085.73	2441.14	5508.08
K02298	cyoB; cytochrome o ubiquinol oxidase subunit I [EC:1.10.3.10]	2092.37	3057.4	9559.88	3367.93	2639.55	4122.62	2896.7	2314.4	2241.6	3566.84	2688.65	8111.73	2584.14	5519.08
K02299	cyoC; cytochrome o ubiquinol oxidase subunit III	5575.05	5440.73	10518.2	5642.44	5708.88	7035.3	5697.45	5666.23	4920.52	5848.67	5067.33	9628.4	5811.17	6347.08
K02300	cyoD; cytochrome o ubiquinol oxidase subunit IV	2415.05	3222.23	9591.71	3485.44	3032.38	4338.3	3013.95	2389.73	2394.27	3650.17	2786.83	8095.9	2710.79	5511.58
K02302	cysG; uroporphyrin-III C-methyltransferase / precorrin-2 dehydrogenase / sirohydrochlorin ferrochelatase [EC:2.1.1.107 1.3.1.76 4.99.1.4]	23237.6	22735.5	20187.2	18634.8	22854.3	20520.9	18013.5	21366.9	20194.6	18108.8	19576.2	18492.7	23265.2	14351.5
K02303	cobA; uroporphyrin-III C-methyltransferase [EC:2.1.1.107]	10307.5	10464.5	19843.8	10696	15553.5	11421	11995.7	10588.8	9618.24	9698.89	10495.5	18947.2	10917	13550.7
K02304	MET8; precorrin-2 dehydrogenase / sirohydrochlorin ferrochelatase [EC:1.3.1.76 4.99.1.4]	12237.7	12648.6	13200.8	15722.2	12722.3	16975.8	15535.9	12100.1	16344.8	16304.2	11219.9	14802.5	13142.5	14491.7
K02305	norC; nitric oxide reductase subunit C	82.5	87	59.5	85	132.59	172.38	117	145.25	72.25	107.5	74.75	76.5	141.75	140.25
K02313	dnaA; chromosomal replication initiator protein	63155.8	57179.2	49346.3	57083.3	60973.3	63289.6	58574	60270.2	63250.3	58026.9	56102.8	48628.3	59007.3	50525
K02314	dnaB; replicative DNA helicase [EC:3.6.4.12]	58912	54054.8	46156.9	54358.9	59771.3	59724.2	55966.5	56306.4	58569.6	53402.3	52608.3	43842.1	57504.4	43352.4
K02315	dnaC; DNA replication protein DnaC	11985.6	9255.59	9502.6	10926.5	11350.9	11468.2	11029.3	11220.5	11044.2	8496.6	10182.4	10432.8	12089.5	8517.91
K02316	dnaG; DNA primase [EC:2.7.7.-]	58082.3	54384.3	46411.6	53049.1	58542.7	58214.5	54523.7	56048	57349.5	52729.3	51425.7	44653.5	56582.3	43690.2
K02317	dnaT; DNA replication protein DnaT	16	103.33	29	25.67	53	49.58	19.67	25.81	12.6	71.33	11.29	19.67	30.05	62.33
K02318	COASY; phosphopantetheine adenylyltransferase / dephospho-CoA kinase [EC:2.7.7.3 2.7.1.24]	0	0	0	0	0	0	0	0	0	0	0	0	4	0
K02319	pol; DNA polymerase, archaea type [EC:2.7.7.7]	0	0	0	0	0	0	0	0	0	0	0	0	0	4
K02322	polC; DNA polymerase II large subunit [EC:2.7.7.7]	0	0	0	0	0	0	0	0	0	0	0	0	0	2
K02323	polB; DNA polymerase II small subunit [EC:2.7.7.7]	0	0	0	0	0	0	0	0	0	0	0	0	0	2
K02334	dpo; DNA polymerase bacteriophage-type [EC:2.7.7.7]	52840.6	51502.3	57458.2	53896.8	55315.4	58776.8	54394.5	52720.7	55928.4	51488.4	48801.5	52296.4	51207.1	48671.2
K02335	polA; DNA polymerase I [EC:2.7.7.7]	76223.1	71306.7	48387.9	65462.5	77191	72677.2	68602	73246.6	74254.1	65259.6	66100.1	47246	76554.7	46020
K02336	polB; DNA polymerase II [EC:2.7.7.7]	150.2	277.03	539.13	214.6	199.43	471.2	98.87	119.64	102.6	166.67	272.49	459.58	217.82	277.66
K02337	dnaE; DNA polymerase III subunit alpha [EC:2.7.7.7]	57948.3	55929.7	47202.1	53436.8	59441.6	59428.1	55802.4	56637.8	57771.1	53703.4	51792.7	45236.9	56837.7	44692.1
K02338	dnaN; DNA polymerase III subunit beta [EC:2.7.7.7]	58662.6	56160.8	47492	53595.1	60983	59932.8	55950.5	57389.5	58764.5	54103	51550.2	46137.1	57195.7	45045.6
K02339	holC; DNA polymerase III subunit chi [EC:2.7.7.7]	5829.87	7586.06	18069	8732.27	6368.61	9400.2	7449.71	6703.99	5655.35	7246.84	7208.15	15444.3	6042.99	12277.5
K02340	holA; DNA polymerase III subunit delta [EC:2.7.7.7]	56827.9	52981.1	43701.6	52204.6	59630.5	57746.8	54417.7	55741.5	57077.8	51992.7	50538.1	41458.9	55770.7	41391.8
K02341	holB; DNA polymerase III subunit delta' [EC:2.7.7.7]	57653.9	53213.1	45061.6	52723.6	58096.7	58106.8	54578.7	55211.5	56929.8	52274.7	51215.4	42864.9	55914.4	42593.8
K02342	dnaQ; DNA polymerase III subunit epsilon [EC:2.7.7.7]	56009.7	55054.3	41274.6	47092	54646.3	57186	50343	54402.3	51609.8	48558.8	48619.3	38911.5	57361	36912.4
K02343	dnaX; DNA polymerase III subunit gamma/tau [EC:2.7.7.7]	57635.2	53706.2	45346.6	52996.6	60874.8	58675.2	55267.3	56495.3	57830.4	52620.1	51221.6	43143.9	56398	42744.3
K02344	holD; DNA polymerase III subunit psi [EC:2.7.7.7]	68	148.33	66	79.1	103	111.94	55.67	43.81	48.6	71.33	32.79	67.67	47.05	76.16
K02345	holE; DNA polymerase III subunit theta [EC:2.7.7.7]	24	202.33	39	33.67	77	74.08	24.67	32.09	19.8	139.33	24.29	19.67	33.05	106.33
K02346	dinB; DNA polymerase IV [EC:2.7.7.7]	71404.4	67526.9	47295.3	61836	67287.4	67804.6	62873.1	65462.1	69321.1	61570.7	62832	46103.3	72094.7	43234.5
K02347	polX, dpx; DNA polymerase (family X)	21793.5	23054.2	21138.7	24251	20873.8	28643.7	25636	22486.1	27112.7	26983.3	19384.9	22446	22052	22220.6
K02348	elaA; ElaA protein	10097.4	8688.91	4773.9	7360.71	11291	7710.01	7326.54	9187.4	9870.31	6158.6	8533.96	2931.17	10760.2	2836.57
K02351	K02351; putative membrane protein	5759.87	6618.11	3843.36	4427	5560.55	4575.68	4406.91	5146.71	5520.54	4581.5	4114.31	4980.08	4762.16	3200.54
K02352	drp35; lactonase [EC:3.1.1.-]	100.5	143	109	15	182	98.5	6	64.64	16.85	34	24	43	158	47
K02355	fusA, GFM, EFG; elongation factor G	109302	102092	94764	100764	112821	111629	104449	105911	110402	100488	96652.4	89396.1	106261	88250.1
K02356	efp; elongation factor P	59019.2	55283.9	53733.3	57214.1	60174	61648.9	57517	56823.7	60216.7	55695.8	52499.2	53063.6	57554.8	49565
K02357	tsf, TSFM; elongation factor Ts	57057.9	53269.6	45303.1	52787.6	58012.7	58441.3	54683.8	55201.5	57025.8	52418.7	50862.9	43131.9	55933.4	42742.3
K02358	tuf, TUFM; elongation factor Tu	72556.9	71560.3	71460.7	70832.2	73934.2	78589	70279.4	72071.6	71418.9	67628.5	67253.2	67189.4	71407.6	63168.2
K02361	entC; isochorismate synthase [EC:5.4.4.2]	2359.5	1748.83	837.75	1552.59	2269.35	1832.82	1452.01	2053.29	1556.18	1341.83	2249.69	782.37	1863.05	884.75
K02362	entD; enterobactin synthetase component D [EC:6.3.2.14 2.7.8.-]	33.2	75.53	191.8	75.34	86.8	382.68	50.87	50.14	28.6	37	51.49	58.17	77.07	136.28
K02363	entE, dhbE, vibE, mxcE; 2,3-dihydroxybenzoate-AMP ligase [EC:6.3.2.14 2.7.7.58]	5101.44	6218.72	2531.14	3177.42	4470.69	4067.47	3402.57	4330.18	4031.52	3720.8	3293.55	3169.09	3989.85	2593.42
K02364	entF; enterobactin synthetase component F [EC:6.3.2.14]	1486.58	867.33	185.83	978.67	1178.42	681.41	698.34	972.47	890.43	678.83	1028.79	142.67	1009.05	205.33
K02371	fabK; enoyl-[acyl-carrier protein] reductase II [EC:1.3.1.9]	4677.83	5665.5	9868.08	5263.8	4983.79	7492.48	5797.29	5983.25	5330.42	6629.14	5224.93	7382.56	5213.04	6580.87
K02372	fabZ; 3-hydroxyacyl-[acyl-carrier-protein] dehydratase [EC:4.2.1.59]	40251.8	37281.8	56572.3	39435	35095	44964.2	36985.9	41213.5	40068.3	41776.8	40510.4	57245.7	31590.6	57364.7
K02377	TSTA3, fcl; GDP-L-fucose synthase [EC:1.1.1.271]	14458.7	13742.8	30829	15930.8	16811	17305.1	15372.9	16280.5	14997.1	15607.4	14951.7	27698.2	12889.8	25247.7
K02379	fdhD; FdhD protein	39318	38517.6	26463.4	33535	38468.3	38787.4	35705.1	36687.3	39031.4	34596.2	33015.5	25127.5	40345.6	24324.5
K02380	fdhE; FdhE protein	1470.5	1554.33	616	1404.84	1595.07	2349.04	1801.67	1668.31	1545.6	1461.92	1248.79	740.58	2125.52	760.2
K02381	fdrA; FdrA protein	6715.92	6947.41	1588.5	4920.17	6942.08	4102.49	4806.25	5426.33	6917.42	4081.49	4735.08	2012.92	6187.84	1781.58
K02383	flbB; flagellar protein FlbB	0	0	3.5	2	0	18.5	8.5	7.5	0	0	0	0	2	12.5
K02385	flbD; flagellar protein FlbD	12861.1	11419.5	8052.55	13838.6	13433.2	13058.8	13867.6	11911.1	15749.5	12333.4	10159.9	10001.7	13416.6	6913.12
K02386	flgA; flagella basal body P-ring formation protein FlgA	6955.37	8538.43	20957.1	9492.69	7339.84	10737.3	8165.54	7775.03	6517.25	8632.09	8132.35	17059.1	7066.37	13357
K02387	flgB; flagellar basal-body rod protein FlgB	21651.7	21281.6	34819.4	25171.8	21440.1	26381.8	23935	21473.7	25182.5	24108.4	19777.4	31761.5	21482.8	28302.7
K02388	flgC; flagellar basal-body rod protein FlgC	25950.2	26562.6	36404.1	31039.9	26581	33261.5	30437.5	26085.2	31460	31305.2	24220.7	33912	26818.8	29999.2
K02389	flgD; flagellar basal-body rod modification protein FlgD	25959.7	22787.6	35467.1	27611.4	23683.5	27261	25022.5	24150.2	26854	24504.7	23064.2	32614	23882	29315.7
K02390	flgE; flagellar hook protein FlgE	29354.7	27901.6	36133.1	33005.9	28557.5	34132	31849.5	27959.7	33331	31970.6	26682.2	33501	28688.5	30505.7
K02391	flgF; flagellar basal-body rod protein FlgF	10431.6	11438.1	30537	14709.6	9487.83	15553.4	12264.9	11289.4	12309.5	14338.7	11259.6	28228.8	8994.25	24185.4
K02392	flgG; flagellar basal-body rod protein FlgG	33763	28074.8	50806	36316.2	28053	37489.2	33601.2	30847.7	34692.4	34619	30283.9	49437.7	29283.9	45415.4
K02393	flgH; flagellar L-ring protein precursor FlgH	16218.6	14748.6	34342.5	18802.6	13628.6	19063.4	15816.9	15430.9	16146.5	17166.3	15529.6	31303	13153.8	27513.9
K02394	flgI; flagellar P-ring protein precursor FlgI	16452.6	15025.6	34423.5	18988.6	13626.8	19421.4	16021.9	15704.4	16344.5	17457.6	15778.6	31528.3	13292.5	27753.4
K02395	flgJ; flagellar protein FlgJ	4064.37	3921.53	2062.79	4243.9	4227.63	4665.8	3178.04	4428.17	3216.75	3263.43	4490.78	2191.58	4216.27	2373.24
K02396	flgK; flagellar hook-associated protein 1 FlgK	20626	19755.5	31696.2	23722.1	21292	23402.4	22353.1	19616.9	22336.7	20325.2	18467.5	28015.2	21406.1	22402.4
K02397	flgL; flagellar hook-associated protein 3 FlgL	15892.5	15371.2	19989.2	18269.6	17092.8	18051.4	17313.6	15280.4	17824.7	15736.2	14326.6	19608.7	16735.4	15280
K02398	flgM; negative regulator of flagellin synthesis FlgM	4642.86	4674.31	8341.34	6987.39	4247.32	7438.8	5455.83	4416.24	5726.08	6481.81	4627.48	9869.42	3731.39	7601.98
K02399	flgN; flagella synthesis protein FlgN	385.37	539.03	588.96	550.19	462.4	1045.94	363.87	295.09	263.75	486.84	549.03	563.58	374.17	454.24
K02400	flhA; flagellar biosynthesis protein FlhA	29716.2	28161.6	36568.9	33224.3	28517.6	34346.8	32068.7	28119.7	33843.8	32493.6	26838.4	34310.2	28901.5	30885.6
K02401	flhB; flagellar biosynthetic protein FlhB	32777.2	30790.3	37108.6	34932.1	30664.6	36261.4	33669.6	31173.2	35466.5	33675.4	30694.6	34794.7	31522.8	32021.9
K02402	flhC; flagellar transcriptional activator FlhC	992.67	1268.33	898.33	1468.5	1247.8	1262.49	1182.67	920.42	930.25	962.34	1264.83	881.9	1120.71	1197.67
K02403	flhD; flagellar transcriptional activator FlhD	998.67	1268.33	915.33	1473.5	1282.8	1275.49	1182.67	922.42	930.25	965.34	1281.54	920.48	1121.88	1207.51
K02404	flhF; flagellar biosynthesis protein FlhF	8728.71	7810.62	13382.9	8400.87	6747.1	10777.3	8092.26	8691.28	8681.64	9274.33	8242.98	12011.2	7308.21	12017.7
K02405	fliA; RNA polymerase sigma factor for flagellar operon FliA	46720.4	40214.1	22576.3	44213.9	43558.1	44942.2	42857.6	41281.6	48039.4	41263.5	40221.2	24405.9	43588.9	27322
K02406	fliC; flagellin	31301	28773.3	36232.4	32422.3	29278.9	33141.6	32004.7	29612.2	32968.4	30137.2	27962.4	34259.8	29682.1	30865.2
K02407	fliD; flagellar hook-associated protein 2	19154.7	16364.7	15817.9	19290.4	17791	19977	18799	17287.3	21405.5	18374.9	16614.9	16102.7	17600.5	16101.4
K02408	fliE; flagellar hook-basal body complex protein FliE	23091.7	22201.3	35578.1	26405.3	22515.2	27351.2	24780.3	22414.1	26043.5	25065.4	21022.7	32972.8	22311.6	29096.9
K02409	fliF; flagellar M-ring protein FliF	23098.7	22220.3	35457.1	26392.3	22525.2	27360.2	24668.3	22360.1	26018.5	25107.4	20995.7	32924.8	22346.6	28998.9
K02410	fliG; flagellar motor switch protein FliG	22205.2	21472.8	35750.4	25306.6	21618.8	26307.4	23769.1	21464.2	24694.8	23842.5	20133	33291.5	21532	28774.8
K02411	fliH; flagellar assembly protein FliH	19816.2	18617.2	30385.5	22904.4	19937.8	22774.2	21611.9	19070.4	22554.6	20526.4	18073.8	26879.1	19625.2	21943.2
K02412	fliI; flagellum-specific ATP synthase [EC:3.6.3.14]	25676.7	26223.3	35965.1	31025.3	26243.2	32707.7	30239.3	25597.1	31215.5	30857.4	23857.7	33337.3	26345.6	29938.4
K02413	fliJ; flagellar FliJ protein	4954.16	4923.64	2183.18	5189.08	4934.05	5758.71	4976.2	4783.34	4686.14	4669.11	4976.67	2365.57	4908.89	2590.78
K02414	fliK; flagellar hook-length control protein FliK	4407.21	3866.34	773.51	4435.21	4706.11	4184.46	3900.45	3518.28	4865.95	3196.59	3744.97	681.07	3951.87	1110.93
K02415	fliL; flagellar FliL protein	16195.7	15606.6	22269.3	17544.2	17068.9	17896.5	16737.4	15855	16520.7	14835.4	14990.6	17839.6	17271.7	14793.8
K02416	fliM; flagellar motor switch protein FliM	25462	25273.6	32845.7	30009.2	26347.2	30832.6	28882.9	24938.5	29104.7	28079.9	23648.2	29804.1	26535.6	24433.3
K02417	fliNY, fliN; flagellar motor switch protein FliN/FliY	28295.2	26916.5	49051.9	34482.1	27704	33878.9	31591.1	26810.2	32510.8	31313.7	25747.9	46576.5	27931.5	38662.2
K02418	fliOZ, fliO; flagellar protein FliO/FliZ	9486.99	8412.47	8872.85	9849.42	10207.8	9414.21	9320.43	8155.01	9855.99	7766.44	8182.67	5639.57	9626.96	5658.03
K02419	fliP; flagellar biosynthetic protein FliP	30001.8	28839.4	36439.9	33382.6	28695.6	34472.7	32190.1	28465.3	34109.7	32562.4	27007.3	34346.5	29158.3	30733.8
K02420	fliQ; flagellar biosynthetic protein FliQ	32682.2	30973.8	37237.4	34975.6	30508.3	36731.4	33968.6	31177.2	35540.8	33908.7	30501.5	34902.5	31576	32078.3
K02421	fliR; flagellar biosynthetic protein FliR	32439.2	30679.3	37103.4	34888.1	30377.6	36289.2	33751.6	31028.2	35391.5	33792.4	30278.6	34709.9	31464.8	31850.1
K02422	fliS; flagellar protein FliS	19808.5	18728.4	11077.5	22683.1	20537.6	23167.1	22584.3	18511.8	24462.7	21807.7	17891.3	13388.2	20374.5	11264.6
K02423	fliT; flagellar protein FliT	1202.67	1513.1	550.66	1683.05	1377.33	1514.82	1398.67	1108.31	1130.75	1312.34	1530.15	528.68	1280.17	1058.79
K02424	fliY; cystine transport system substrate-binding protein	1966.67	1974.12	1761.95	1506.35	2159.61	2323.63	1567.21	1937.69	1809.84	1807.74	1944.71	1731.89	2243.97	1236.37
K02425	fliZ; regulator of sigma S factor FliZ	14	103.33	33	21.67	36	49.58	19.67	21.67	9	71.33	24.29	19.67	28.67	62.33
K02426	sufE; cysteine desulfuration protein SufE	14480.1	13143.2	16392.7	11774.5	18645	13649	12705.3	15221.8	11452.4	11230.9	13815.4	15340.9	14792.3	12202.9
K02427	rlmE, rrmJ, ftsJ; 23S rRNA (uridine2552-2'-O)-methyltransferase [EC:2.1.1.166]	8364.98	11002	19659.7	11116.6	8289.69	12369.6	9504.37	8915.14	7918.03	9635.21	10295	16636.3	8197.16	13888.3
K02428	rdgB; XTP/dITP diphosphohydrolase [EC:3.6.1.66]	78542.4	72707.5	49773.7	67678.2	83838.4	74314.9	72893.9	75143.2	77005.5	67681.3	67578.1	49036.8	78648.6	47929.4
K02429	fucP; MFS transporter, FHS family, L-fucose permease	1580.82	3408.66	7253.73	5471.26	3226.21	4861.35	4574.34	2324.61	3930.7	4890	2938.54	9881.58	2577.47	5351.76
K02430	fucR; DeoR family transcriptional regulator, L-fucose operon activator	19	103.33	32	29.67	46	41.83	14.67	29.95	16.2	71.33	11.29	19.67	25.67	63.16
K02431	fucU, FUOM; L-fucose mutarotase [EC:5.1.3.29]	4320.17	3312.78	2264.15	2461.58	3629.85	3157.2	2450.75	3104.45	2695.18	3004.52	3419.98	2998.43	3510.02	1834.4
K02433	gatA, QRSL1; aspartyl-tRNA(Asn)/glutamyl-tRNA(Gln) amidotransferase subunit A [EC:6.3.5.6 6.3.5.7]	102315	98873	114990	98982.9	107947	107694	99972.1	99696.2	102548	94512.5	89482.9	109341	101594	89504.9
K02434	gatB, PET112; aspartyl-tRNA(Asn)/glutamyl-tRNA(Gln) amidotransferase subunit B [EC:6.3.5.6 6.3.5.7]	56611.9	52609.8	44892.3	52070.2	57370.2	57487.4	54184.2	54717.9	56628	51827.7	50180.5	42655.1	55427.4	42258.7
K02435	gatC, GATC; aspartyl-tRNA(Asn)/glutamyl-tRNA(Gln) amidotransferase subunit C [EC:6.3.5.6 6.3.5.7]	56439.9	52446.8	44854.8	52019.2	57274.2	57233.4	54114.2	54500.9	56531	51769.7	49917	42639.1	55314.4	42216.2
K02436	gatR; DeoR family transcriptional regulator, galactitol utilization operon repressor	34	27.33	26	61.67	60	62.33	56.67	49.81	37.6	24.33	63	19.67	58.67	62.33
K02437	gcvH, GCSH; glycine cleavage system H protein	63047.2	56601.5	48010.6	55160	61218.2	62424.7	57195.4	59409.6	61069.5	56017.2	55095.5	46918.5	59191	48273.6
K02438	glgX; glycogen debranching enzyme [EC:3.2.1.196]	51513.9	50930.1	42716.1	41500.2	52640.2	47586.7	43262.1	47362.4	50611.7	44767.3	43476.5	44456.9	49474.4	38485.8
K02439	glpE; thiosulfate sulfurtransferase [EC:2.8.1.1]	84.2	217.03	251.3	134.1	119.47	417.37	74.54	65.48	57.6	87.33	111.99	107.17	71.45	121.11
K02440	GLPF; glycerol uptake facilitator protein	22996	21295.7	16374.6	19655.4	20976	21087.8	19680.2	20453.6	23214.5	20565.8	17801.6	19762.8	21872	17621.6
K02441	glpG; GlpG protein	3824.09	3090.18	3934.51	2636.01	1892.13	4061.03	2368.56	3869.83	3837.84	3887.46	3469.99	5134.26	2083.87	6282.47
K02442	glpM; membrane protein GlpM	19.2	27.2	261.55	19.25	19.95	52.55	12.87	4.5	7.5	29.75	21.95	102.75	27.05	103.45
K02443	glpP; glycerol uptake operon antiterminator	524.95	408.3	296.65	543.48	457.76	770.56	493.37	508.11	538.72	757.13	417.07	266.26	431.47	232.4
K02444	glpR; DeoR family transcriptional regulator, glycerol-3-phosphate regulon repressor	5609.07	5131.79	11589.9	4632.52	5401.96	5510.07	4493.93	4197.82	3747.34	4718.02	4896.13	9076.99	5144.62	6859.87
K02445	glpT; MFS transporter, OPA family, glycerol-3-phosphate transporter	655.69	873.62	1149.23	590.6	700.27	960.3	529.67	696.79	599.86	528.62	781.42	1037.26	687.49	871
K02446	glpX; fructose-1,6-bisphosphatase II [EC:3.1.3.11]	35918	33732.8	12191.2	29782.5	34928.2	33242.7	31837	31801.6	35119.8	30542.2	29322.8	14009	36659.7	12728.6
K02448	norD; nitric oxide reductase NorD protein	149.17	102	39.5	80	129.59	152.88	111	193.58	56.25	94.5	121.75	65.5	177.75	116.25
K02450	gspA; general secretion pathway protein A	1878.76	2064.5	1532.33	1711.08	1681.83	2514.03	1818.68	1887.18	1461.49	1678.84	2235.72	1471.34	1673.01	1704
K02451	gspB; general secretion pathway protein B	760.92	967	963.33	704.26	756.33	915.44	698	628.31	423.1	726.67	1024.25	1178	654	922.5
K02452	gspC; general secretion pathway protein C	3984.25	5438.98	3110.69	3865.67	3659.69	6105.53	3751.04	3701.12	3631.78	4165.98	5101.73	3059.82	3843.37	3275.92
K02453	gspD; general secretion pathway protein D	15817.6	15943.2	27656.7	19127	13823	20648	16715.7	15135	16836	17588.7	16889.6	27404.9	13304.9	24919.1
K02454	gspE; general secretion pathway protein E	24031.8	21893.1	27975.2	23347	19691.8	26866.4	21382.5	23878.9	24536.8	23458.3	25679	27813.4	18309.7	31651.2
K02455	gspF; general secretion pathway protein F	16152.2	14615	24183.4	15034.9	11797.5	17396.4	13677.4	14793.5	15006.6	15048	16768	21506.8	11848.8	21652
K02456	gspG; general secretion pathway protein G	29052.6	27275.3	42633.5	33021.3	24062.9	35216.4	28244.5	27095.1	30792.3	30828.5	30496.2	42365	23770.6	41191
K02457	gspH; general secretion pathway protein H	2997.81	3977.32	9102.29	4055.6	3286.63	5126.43	3609.87	3314.31	2899.78	3493.21	4183.98	8832.82	3172.28	6536.83
K02458	gspI; general secretion pathway protein I	3420.48	4083.32	4300.87	4326.85	3505.88	5525.98	3904.37	3318.31	3318.78	3673.46	4240.73	4054.57	3220.03	3974.83
K02459	gspJ; general secretion pathway protein J	6272.98	6997.32	5180.2	6646.85	5637.38	7686.98	5602.87	5336.63	5538.28	5717.96	6972.32	5161.07	5354.03	4775.33
K02460	gspK; general secretion pathway protein K	4035.48	4926.82	9687.04	5563.35	4313.38	6647.18	4871.87	4132.31	4165.28	4592.46	5207.23	9089.57	4021.03	7387.83
K02461	gspL; general secretion pathway protein L	4437.48	6249.32	9748.87	5712.85	4519.38	6991.18	5090.87	4370.81	4618.28	5296.96	5820.23	9228.32	4467.03	7228.33
K02462	gspM; general secretion pathway protein M	2022.98	2622.82	2140.03	2141.35	2262.88	3185.18	2299.87	1945.63	2101.78	2116.96	2491.82	1921.82	2207.53	1817.33
K02463	gspN; general secretion pathway protein N	1027.42	1345.5	1367.42	1236.18	1310.38	1652.1	1174.17	888.5	897.5	1103.09	1230.5	1296.66	1125.62	1127.46
K02464	gspO; general secretion pathway protein O [EC:3.4.23.43 2.1.1.-]	3	0	3	4	24	0	5	4.14	3.6	7	0	0	3	0
K02465	gspS; general secretion pathway protein S	1	0	0	0	0	0	0	0	0	0	0	0	0	0
K02466	gutM; glucitol operon activator protein	27	133.83	29	38.67	88	69.08	26.17	76.31	12.6	106.83	31.79	53.67	54.55	83.33
K02467	gutQ; arabinose 5-phosphate isomerase [EC:5.3.1.13]	17	103.33	29	25.67	46	49.58	14.67	25.81	12.6	71.33	11.29	19.67	27.05	62.33
K02468	srlR, gutR; DeoR family transcriptional regulator, glucitol operon repressor	20	103.33	29	29.67	46	49.58	14.67	27.95	16.2	71.33	11.29	19.67	27.05	66.33
K02469	gyrA; DNA gyrase subunit A [EC:5.99.1.3]	77958.8	73577.3	53566.8	66296.1	80430.5	75993.7	70430.4	76652.3	75440.1	68308.3	69594	53506.1	76813.9	54624.7
K02470	gyrB; DNA gyrase subunit B [EC:5.99.1.3]	77661	73679.3	55103.8	66786.5	75311.7	76447.2	69486.7	74585.1	75194.7	68627.3	69028.2	55077.1	75908.4	55757.1
K02471	bacA; vitamin B12/bleomycin/antimicrobial peptide transport system ATP-binding/permease protein	6081.37	7818.4	22983.8	8113.75	11651.6	9021.67	8613.2	8143.35	6374.58	7152.33	7459.68	19283.9	6799.26	14730.8
K02472	wecC; UDP-N-acetyl-D-mannosaminuronic acid dehydrogenase [EC:1.1.1.336]	5652.17	5728.69	814.8	4737.67	5598.55	4079.82	5103.62	5002.57	5521.27	3999.49	4491.55	847.59	6638.33	993.18
K02473	wbpP; UDP-N-acetylglucosamine 4-epimerase [EC:5.1.3.7]	404.21	370.5	122.16	407.5	431.6	686.16	304.67	285.5	191	310.59	563.5	121.79	280.5	171.57
K02474	wbpO; UDP-N-acetyl-D-galactosamine dehydrogenase [EC:1.1.1.-]	3139.22	4125.5	7618.16	4238.17	3475.31	5145.32	3789.17	3485.92	2792.75	3829.34	4178.58	5918.79	3336.95	4951.32
K02475	K02475; two-component system, CitB family, response regulator	4333.33	4565.6	1933	1960.68	3257.65	2730.28	2082.97	2856.26	2384.72	2784.25	2587.15	2525.25	3410.29	2034.67
K02476	K02476; two-component system, CitB family, sensor kinase [EC:2.7.13.3]	5339.98	5457.8	2023.34	2450.35	4238.13	3433.53	2631.48	3548.93	3198.73	3315.91	3244.35	2713.33	4279.34	2186.15
K02477	K02477; two-component system, LytTR family, response regulator	19607.9	17035.5	32172.6	24627.7	18352.5	19788.3	18353.2	15805.3	18451.6	17955.3	19039.4	33062.7	15956	25386
K02478	K02478; two-component system, LytTR family, sensor kinase [EC:2.7.13.3]	18169.2	17395.1	11370.7	13499	16908.6	12925.5	12261.7	14956.2	15568.8	11717.3	13498	13488.6	16760	9474.08
K02479	K02479; two-component system, NarL family, response regulator	4048.59	3829.03	2634.8	2630.84	4416.16	3419.23	2739.96	3758.55	3097.5	3213.17	3140.94	3748	3490.14	2482.2
K02480	K02480; two-component system, NarL family, sensor kinase [EC:2.7.13.3]	1788.83	1809.28	1169.84	1851.33	5296.09	2402.45	2969.59	3105.68	2326.61	1791.16	1989.76	1109.4	2555.66	1297.94
K02481	K02481; two-component system, NtrC family, response regulator	19430.3	14676	15576.8	15129.6	12782	17581.3	13555.6	17021	17363.7	16734.2	17384.7	17329	13445.8	22136.3
K02482	K02482; two-component system, NtrC family, sensor kinase [EC:2.7.13.3]	3581.88	2614.9	1876.13	2270.36	3318.32	2995.17	2359.7	3075.09	2179.67	2345.08	2569.12	2044.17	2803.95	1879.1
K02483	K02483; two-component system, OmpR family, response regulator	72769	80567.7	85774.1	68240.6	76161.6	77201.1	70416	75606.2	71710.1	69488.7	68201.2	78625.1	76410.7	68183.3
K02484	K02484; two-component system, OmpR family, sensor kinase [EC:2.7.13.3]	42582.9	43452.6	9524.62	31002.8	42910.7	36492.8	36662.6	40531.3	41057.6	34568.8	32650.7	11139.5	47315.5	11274.9
K02485	rssB, hnr; two-component system, response regulator	742.93	1050.33	316.5	839.84	983.38	1275.16	889.59	939.56	839.85	997.66	905.95	178.67	910.97	376.58
K02486	K02486; two-component system, sensor kinase [EC:2.7.13.3]	126	115.5	17	36	119	84.5	57.5	226	93	27.17	145.5	19.83	91	23.67
K02487	pilL; type IV pili sensor histidine kinase and response regulator	28.5	191	60	22.5	18.5	80.83	37	10.14	6.6	96	29.5	30.5	30	93.08
K02488	pleD; two-component system, cell cycle response regulator [EC:2.7.7.65]	6096	6459.2	15840.9	7857	7959.89	7807	7457.42	7472.93	6735.25	7185.83	6546.24	13452.3	5835.34	10563.6
K02490	spo0F; two-component system, response regulator, stage 0 sporulation protein F	1043.95	1587.78	447.73	1357.53	1529.97	3426.34	1771.04	1468.29	1875.57	2538.52	1075.6	335.66	1454.45	753.56
K02491	kinA; two-component system, sporulation sensor kinase A [EC:2.7.13.3]	379.5	143.32	139.72	365.82	227.38	388	254	242.68	372.25	226	330.68	11.1	265	19.5
K02492	hemA; glutamyl-tRNA reductase [EC:1.2.1.70]	50747.5	46448.8	28790.6	45327	51606.3	50142.3	47336.6	47814.4	50496.6	45476.7	44200.6	29221.4	49339.4	31885.5
K02493	hemK, prmC, HEMK; release factor glutamine methyltransferase [EC:2.1.1.297]	78325.4	70723.2	48559	65398.2	77359.6	70991.7	67525	71831.5	73869.8	63571.9	65822.9	47281.2	75975.6	46306.6
K02494	lolB; outer membrane lipoprotein LolB	2062.12	2459.03	2007.88	2838.85	2156.22	3061.03	2246.54	1861.73	1911.85	1929.92	2470.74	2040.83	1855.82	2147.07
K02495	hemN, hemZ; oxygen-independent coproporphyrinogen III oxidase [EC:1.3.98.3]	74019.9	71009.3	70554.9	68912	74672.5	77324.4	70581.8	73853.2	71488.7	68092.4	68265.8	67722.1	71182.6	64746.5
K02496	hemX; uroporphyrin-III C-methyltransferase [EC:2.1.1.107]	1687.62	1938.53	649.63	2255.1	1816.17	2385.78	1836.04	1518.23	1558.35	1382	1866.99	417.17	1600.7	1210.36
K02497	hemX; HemX protein	385.28	316.77	116.72	311.52	280.88	410.5	318.37	382.78	354.54	473.28	320.28	54.1	278.4	55.5
K02498	hemY; HemY protein	5394.62	6934.23	16150.3	8090.6	5866.19	8746.28	6821.04	6148.99	5196.35	6762.17	6641.4	14825.6	5581.07	11143.5
K02499	yabN; tetrapyrrole methylase family protein / MazG family protein	28449.8	25207.1	18920.9	28315	26778.1	31147.1	28956.5	27514.3	28746.3	26999.2	25518.6	16784.9	28169.8	18827.2
K02500	hisF; cyclase [EC:4.1.3.-]	56903.6	52686.5	44440.8	52071.5	57734	57771.5	54230.3	54842.3	56630.3	51881.9	50476	42220.8	55626.5	41730
K02501	hisH; glutamine amidotransferase [EC:2.4.2.-]	56883.9	52714	44439.1	52045.3	57792.7	57675.2	54160.2	54868.2	56557.2	51844.3	50491.7	42217.8	55701.2	41724
K02502	hisZ; ATP phosphoribosyltransferase regulatory subunit	15551	17106.3	19143.7	19415.4	21386.1	19118.5	19431.3	17019.9	17562.6	17127.6	16820.3	15856.6	18364.7	14478.3
K02503	HINT1, hinT, hit; histidine triad (HIT) family protein	65470.8	64402.4	39943.6	57708.7	66625.4	64707.8	59381.1	63810	64570.1	58306.1	56738.1	41919.2	65570	42120.4
K02504	hofB; protein transport protein HofB	68	148.33	42	78.67	100	93.58	55.67	43.81	48.6	71.33	32.79	25.67	47.05	66.16
K02505	hofC; protein transport protein HofC	543.78	440.34	575.33	404.52	245.34	344.25	305.99	208.47	639.91	615.85	247.7	889.35	236.4	711.53
K02506	hofD, hopD; leader peptidase HopD [EC:3.4.23.43]	54	45	9	57	64	68.25	36	22.14	39.6	0	9.79	6	18.38	44.83
K02507	hofQ; protein transport protein HofQ	68	159.33	58	88.17	117	96.58	74.67	71.81	73.6	95.33	67.12	41.67	69.72	83.16
K02508	hpaA; AraC family transcriptional regulator, 4-hydroxyphenylacetate 3-monooxygenase operon regulatory protein	8.2	2.2	43.3	18	28.8	44.35	6.2	12.14	3.6	6	13.49	36.5	16.78	37.95
K02509	hpaH; 2-oxo-hept-3-ene-1,7-dioate hydratase [EC:4.2.1.-]	4377.2	3306.56	2636.8	2585.67	3752.41	3098.75	2511.06	2656.65	2587.74	3156.1	3261.6	3088.91	4031.48	2116.49
K02510	hpaI, hpcH; 4-hydroxy-2-oxoheptanedioate aldolase [EC:4.1.2.52]	29367.9	24941.2	36041.6	23929.2	25431.4	27679.3	24149.9	26898.2	27155.4	24985.3	25228.5	36509	25638.8	32092.7
K02511	hpaX; MFS transporter, ACS family, 4-hydroxyphenylacetate permease	4	4	169.25	8.25	20.75	9.5	3	7.14	5.1	3.75	3.04	165.91	6.68	60.34
K02517	lpxL, htrB; Kdo2-lipid IVA lauroyltransferase [EC:2.3.1.241]	45679.2	42190.2	44714.6	42941.8	40548.8	47443.6	42009.7	43132.8	45146.9	40743.7	40475.9	42825.5	42435.3	41396.8
K02518	infA; translation initiation factor IF-1	58508.2	54595.2	48086.3	54364.2	59533.9	59919.5	56271	56276.2	58300.1	53475.1	52147.9	45973	57348.2	45064.4
K02519	infB, MTIF2; translation initiation factor IF-2	57927.4	54635.9	45646.3	53398.6	59000.8	59881.4	56282.7	56452.6	58137.9	53564	51763.6	43593.7	57043.4	43439.3
K02520	infC, MTIF3; translation initiation factor IF-3	57118.4	53342.1	45374.2	52855.1	58298.4	58533.8	55100.5	55331	57142.1	52525.3	51020.9	43123.9	56003.7	42702.3
K02521	ilvY; LysR family transcriptional regulator, positive regulator for ilvC	68	149.83	87	79.1	105.6	114.44	57.67	49.81	48.6	71.33	40.29	67.67	65.15	83.16
K02523	ispB; octaprenyl-diphosphate synthase [EC:2.5.1.90]	33180.3	28953.7	39593.5	33008.2	28710	34638.1	30811.2	31618.7	30628.5	29305.1	31407.7	36471	29611.2	35028.5
K02525	kdgR; LacI family transcriptional regulator, kdg operon repressor	164.87	236.53	706.69	170	214.5	425.35	117.7	118.03	225.1	130.67	232.66	614.4	168.75	508.22
K02526	kdgT; 2-keto-3-deoxygluconate permease	3075.83	1802.83	451.21	1151.67	2400.69	1403.24	1193.67	1426.03	1298.08	1365.25	1887.04	518.78	2352.21	375.13
K02527	kdtA, waaA; 3-deoxy-D-manno-octulosonic-acid transferase [EC:2.4.99.12 2.4.99.13 2.4.99.14 2.4.99.15]	22792.4	20093.4	37481.2	24575.3	18558.5	24792.7	21018.2	21501.8	21026.2	21800	22847.9	34575.7	18522.3	32684.4
K02528	ksgA; 16S rRNA (adenine1518-N6/adenine1519-N6)-dimethyltransferase [EC:2.1.1.182]	57056.9	53306.9	45310.1	52802.3	58050.3	58472.5	54734	55233	57035.8	52449.9	50897.9	43153.9	55950.6	42779.3
K02529	lacI, galR; LacI family transcriptional regulator	151489	144864	125403	126574	145952	144176	131934	142440	147355	131608	122682	143969	148982	115325
K02530	lacR; DeoR family transcriptional regulator, lactose phosphotransferase system repressor	113	197	497.5	117	148	78.5	76	115	122.67	187.67	167.92	685.9	139	571.08
K02531	lacT; transcriptional antiterminator	89	197	257	117	126	68	66	115	103.67	182.67	159.92	276.4	112	168
K02532	lacY; MFS transporter, OHS family, lactose permease	149.04	148.85	552.14	174	251.86	211.2	102.55	184.52	155.01	141.99	242.96	515.57	170.62	522
K02533	lasT; tRNA/rRNA methyltransferase [EC:2.1.1.-]	10073	9992.03	24681.8	12812.1	14312.9	12009.2	11683.1	10667.5	9664.34	9702.25	10497.5	23044.1	8977.26	17426.7
K02535	lpxC; UDP-3-O-[3-hydroxymyristoyl] N-acetylglucosamine deacetylase [EC:3.5.1.108]	15010.1	15599.9	32702.9	18156.2	17749.8	19682	16479.2	17079.6	15083.9	16404.6	16680.8	31437.3	13436.3	28558.1
K02536	lpxD; UDP-3-O-[3-hydroxymyristoyl] glucosamine N-acyltransferase [EC:2.3.1.191]	25887.7	23365.4	46725	30581.3	26853	29710.3	27178.5	25745.7	26667.6	26797.5	26337.5	45151.2	21977.6	40148.9
K02538	manR; activator of the mannose operon, transcriptional antiterminator	23	99	46	3	0.38	51.5	0	12	1.25	73	0	68	9.58	136
K02548	menA; 1,4-dihydroxy-2-naphthoate octaprenyltransferase [EC:2.5.1.74 2.5.1.-]	32723.5	32489.8	7382.63	27277.9	38715.7	33889	33236	32758.3	35520.3	29936.6	27830.8	8065.45	36077.1	10178.7
K02549	menC; O-succinylbenzoate synthase [EC:4.2.1.113]	29088.8	29397.8	15918.3	22315.7	31566.7	23803.2	23291.5	27718.9	28042.6	22600.2	22568.4	20237.4	28562.9	15901.3
K02550	glcA; glycolate permease	0	0	0	0	2.6	0	0	0	0	0	6	0	0.6	0
K02551	menD; 2-succinyl-5-enolpyruvyl-6-hydroxy-3-cyclohexene-1-carboxylate synthase [EC:2.2.1.9]	25906.8	25265.2	4824.07	20897.6	31575.8	24740.2	25732.6	25671.1	27495.1	22618.8	21732.8	5771.62	29099.7	6624.86
K02552	menF; menaquinone-specific isochorismate synthase [EC:5.4.4.2]	21681.4	19756.7	3925.99	16137.2	26387.2	17859.9	19320.9	20275.6	21452.5	15957.2	16857.5	4808.13	23733.4	5023.04
K02553	rraA, menG; regulator of ribonuclease activity A	7217.95	6909.3	5983.22	4283.12	6387.67	5132.62	4092.81	5269.62	5116.65	4573.68	5028.77	4757.58	6160.31	3964.49
K02554	mhpD; 2-keto-4-pentenoate hydratase [EC:4.2.1.80]	10398.6	10472.5	10909.7	7657.74	10398.9	8856.6	7441.26	9750.77	9737.86	7904.94	7905.99	10367.3	10720.9	7261.92
K02556	motA; chemotaxis protein MotA	30779.2	29310.5	48393.2	37415	30249.1	37492.8	34608.2	29023.4	35877.6	34682.3	28113.5	45155.3	29917	38124.4
K02557	motB; chemotaxis protein MotB	40891.2	42759	64038	49449	40363.2	52399.1	45355	39705	46131.4	46679.4	40682.9	57879.7	40283.1	48313.4
K02558	mpl; UDP-N-acetylmuramate: L-alanyl-gamma-D-glutamyl-meso-diaminopimelate ligase [EC:6.3.2.45]	8523.32	10145.3	15610.7	11028.9	7947.73	11598.9	9340.87	8815.71	8230.86	8515.63	10580.6	14713.8	8193.16	12450.1
K02560	lpxM, msbB; lauroyl-Kdo2-lipid IVA myristoyltransferase [EC:2.3.1.243]	129	171.33	77	87.1	119	146.94	66.67	73.81	70.6	76.33	73.79	69.67	63.05	85.16
K02562	mtlR; mannitol operon repressor	4	99	27	4.43	20	42.61	0	4.14	3.6	68	1.29	26	1.38	48
K02563	murG; UDP-N-acetylglucosamine--N-acetylmuramyl-(pentapeptide) pyrophosphoryl-undecaprenol N-acetylglucosamine transferase [EC:2.4.1.227]	56081	53566	42257.9	51609.6	57914.6	57008.2	53560	55008.2	54800	50852.9	49921.6	39742.9	55718.1	37872.1
K02564	nagB, GNPDA; glucosamine-6-phosphate deaminase [EC:3.5.99.6]	24849.2	18316.9	16128.5	18853.5	19683.2	19243.2	17695.4	20265.9	22569.3	19091	20370.4	18803.6	19980.4	16838.2
K02565	nagC; N-acetylglucosamine repressor	1529.23	1253.98	3106.71	1044.83	709.33	1255.27	958.87	1084.84	2054.66	1671.96	1087.8	3549.1	850.48	5097.02
K02566	nagD; NagD protein	21129.4	18670.7	6676.05	14013.3	19109	15516.4	15286.1	18915.1	19772.7	15264.4	16107	8757.52	20671.7	9402.55
K02567	napA; periplasmic nitrate reductase NapA [EC:1.7.99.-]	480.5	559.33	4664	670.6	568.31	817.27	695.17	436.92	438.25	614.83	497.25	2974.17	579.42	2319.41
K02568	napB; cytochrome c-type protein NapB	578.5	833.33	4953	978.6	691.31	1156.27	877.17	589.92	663.25	1033.83	629.25	3388.67	756.42	2554.41
K02569	napC; cytochrome c-type protein NapC	668	938.33	5022.5	1036.6	793.51	1228.52	933.67	660.67	735	1060.33	725.5	3448.67	836.67	2672.66
K02570	napD; periplasmic nitrate reductase NapD	470.5	545.33	4631	668.6	559.31	817.27	692.17	434.92	433.25	607.83	489.25	2935.67	575.42	2281.41
K02571	napE; periplasmic nitrate reductase NapE	271	222	3724	301.43	264.42	434.36	418.5	230.5	209.5	356	231	1999	283.5	1624
K02572	napF; ferredoxin-type protein NapF	401	460.83	4004	591.1	447.89	620.77	631.67	325.42	398.25	587.83	352.25	2292.17	457.42	1865.41
K02573	napG; ferredoxin-type protein NapG	269.5	382.83	93	248.6	370.34	768.1	285.67	329.92	334.75	441.83	234.25	120.67	365.92	153.41
K02574	napH; ferredoxin-type protein NapH	86.5	73.83	92	89.6	110.34	140.1	65.67	86.92	65.75	22.83	49.25	120.67	86.92	139.41
K02575	NRT, narK, nrtP, nasA; MFS transporter, NNP family, nitrate/nitrite transporter	26424.9	27304.5	17387.5	19325.2	30268.2	22482.3	21910.4	25397.7	25597.6	21037	22064.9	19383.1	28274.3	17418
K02584	nifA; Nif-specific regulatory protein	15879	15601.2	16674.5	13020.2	10576.5	15852.2	11748.1	15497	14749.4	14658	16892.2	15820.3	11921.9	19723.8
K02585	nifB; nitrogen fixation protein NifB	701.83	718	4307.02	684.67	768.76	849.16	956.75	639.26	567.91	860	608.08	2620.89	609.72	2065.12
K02586	nifD; nitrogenase molybdenum-iron protein alpha chain [EC:1.18.6.1]	788.83	727	4268.35	689.17	789.43	866.16	990.92	650.26	571.74	863.75	613.25	2582.45	616.49	2025.95
K02587	nifE; nitrogenase molybdenum-cofactor synthesis protein NifE	690.83	728.5	4291.02	724.8	878.76	832.16	1163.5	683.51	608.16	868.83	658.66	2642.39	625.49	2061.2
K02588	nifH; nitrogenase iron protein NifH [EC:1.18.6.1]	781.83	770	4326.85	765.05	856.93	904.41	1031.92	703.43	628.74	909.5	715.08	2676.95	665.06	2142.25
K02589	nifHD1, nifI1; nitrogen regulatory protein PII 1	29	4.5	4.55	7	1.2	20	7	11.5	10.83	4.5	5.67	1.56	10.57	17.66
K02590	nifHD2, nifI2; nitrogen regulatory protein PII 2	29	4.5	4.33	5.5	1.2	20	4	11.5	9.58	4.5	5.67	1.56	10.07	17.66
K02591	nifK; nitrogenase molybdenum-iron protein beta chain [EC:1.18.6.1]	783.33	714	4267.35	680.17	775.43	833.16	944.42	628.76	549.24	841.75	582.25	2575.95	587.49	2030.45
K02592	nifN; nitrogenase molybdenum-iron protein NifN	521.33	654	4242.69	668.17	626.76	775.66	836.25	511.76	521.08	830.58	554.91	2559.33	522.45	1948.12
K02593	nifT; nitrogen fixation protein NifT	666.83	700.5	4238.47	746.67	3053.56	777.66	1193.25	1487.26	842.08	814.33	700.41	2558.33	796.25	1948.12
K02594	nifV; homocitrate synthase NifV [EC:2.3.3.14]	687.83	1742.5	3988.35	475.42	886.13	511.16	736.42	684.51	507.99	586.08	478	2170.95	568.89	1813.36
K02595	nifW; nitrogenase-stabilizing/protective protein	574.83	446.5	3925.47	436.67	2951.56	448.66	1030.75	1351.26	636.08	406.33	590.41	2105.33	636.25	1700.12
K02596	nifX; nitrogen fixation protein NifX	565.83	450.5	3920.69	439.67	2947.56	449.16	1036.75	1348.76	638.58	406.33	590.91	2117.83	636.75	1706.12
K02597	nifZ; nitrogen fixation protein NifZ	973.83	1018	8091.84	1069.17	3324.45	1168.24	1597.75	1721.68	1115.83	1199.33	974.16	4589.33	1032.5	3577.17
K02598	nirC; nitrite transporter	356.17	189.86	270.87	149.75	260.76	458.89	171.17	322.5	218.58	203.68	221.79	326.83	232.04	264.73
K02600	nusA; N utilization substance protein A	57190.2	53390.9	45300.8	52937.6	58235	58571.6	54904.2	55279.7	57261.8	52524.1	50970.9	43131.2	56023.1	42756.3
K02601	nusG; transcriptional antiterminator NusG	57136.4	53280.8	45327.1	52814.1	58032.7	58495.8	54699.8	55263.4	57032.3	52430.7	50907.2	43176.9	55993.4	42818.2
K02609	paaA; ring-1,2-phenylacetyl-CoA epoxidase subunit PaaA [EC:1.14.13.149]	18875.3	18024.4	6021.41	14098	19108.7	16216.1	14910.7	16092.4	18432.2	14753.6	14571.3	7130.53	19358.5	6247.31
K02610	paaB; ring-1,2-phenylacetyl-CoA epoxidase subunit PaaB	17356.5	16406.9	5147.39	11973	16948.1	12987.4	12205.4	14279.9	15867.4	12371	13017.3	6270.74	17204.8	4602.69
K02611	paaC; ring-1,2-phenylacetyl-CoA epoxidase subunit PaaC [EC:1.14.13.149]	18201	17059.9	5168.39	12660	17818.1	13581.9	13037.7	15068.9	16703.6	12901.4	13791	6298.41	18191.3	4642.69
K02612	paaD; ring-1,2-phenylacetyl-CoA epoxidase subunit PaaD	17290.5	16297.9	5147.39	11958	16898.1	12918.4	12174.7	14208.9	15820.1	12328.9	12976.6	6264.41	17150.8	4602.69
K02613	paaE; ring-1,2-phenylacetyl-CoA epoxidase subunit PaaE	17577.2	17083.9	5443.22	12146.9	17422.8	13662.8	12990.5	14710.5	16076	12848.5	13630.3	6489.41	17875	4881.69
K02614	paaI; acyl-CoA thioesterase [EC:3.1.2.-]	13633.1	11585.9	4803.57	9329.3	12551.3	10450	9197.93	10869.3	11601.8	9234.19	10761.7	5745.7	13145.5	4467.01
K02615	paaJ; 3-oxo-5,6-didehydrosuberyl-CoA/3-oxoadipyl-CoA thiolase [EC:2.3.1.223 2.3.1.174]	1402	737	106.25	939.25	1104.75	633	674	890.86	885.1	624.75	982.04	151.25	919.13	148.5
K02616	paaX; phenylacetic acid degradation operon negative regulatory protein	19199.9	21695.1	8585.11	13128	18434.9	14538.3	13774.4	17303.5	17777.3	13391.8	13090.6	10668.7	18185.7	8352.15
K02617	paaY; phenylacetic acid degradation protein	1472.7	976.7	362.88	1168.58	1282.67	1056.51	777.2	999.89	986.85	721.92	1282.99	328.75	1122.28	304.45
K02618	paaZ; oxepin-CoA hydrolase / 3-oxo-5,6-dehydrosuberyl-CoA semialdehyde dehydrogenase [EC:3.3.2.12 1.2.1.91]	9322.72	9722.01	3060.2	6011.67	8186.19	7127.84	5880.25	6475.63	6762.67	6753.62	7239.04	3611.74	7676.33	3501.54
K02619	pabC; 4-amino-4-deoxychorismate lyase [EC:4.1.3.38]	9655.32	6937.08	3168.26	6133.09	11359.5	6444.05	6432.94	8728.55	7718.82	5777.06	7767.4	3563.59	8660.22	2998.76
K02621	parC; topoisomerase IV subunit A [EC:5.99.1.-]	6604.12	8975.6	23408	10014.1	7514.51	11256	9126.01	8429.31	6719.87	8594.14	8989.82	18652	7394.99	15603.9
K02622	parE; topoisomerase IV subunit B [EC:5.99.1.-]	13380.4	15350.2	27902.5	15154.4	11607.8	17954.3	13829.7	14929.3	12843.4	14829.3	15926.3	24332.6	12142.9	23011.6
K02623	pcaQ; LysR family transcriptional regulator, pca operon transcriptional activator	144.2	178.7	313.8	75	301.6	365.1	90.7	186.01	78.5	107.67	170.61	374.66	221.27	239.24
K02624	pcaR; IclR family transcriptional regulator, pca regulon regulatory protein	15853.5	16324.8	6461.05	10293.9	15506.6	11454.2	11207.3	11808.9	13480.1	9731.71	10442.7	7178.48	14320.7	5773.13
K02625	pcaT; MFS transporter, MHS family, dicarboxylic acid transporter PcaT	41	99	256.5	68.17	40.1	209.3	23	5	30	44.5	42.5	82.5	37.1	94.5
K02626	pdaD; arginine decarboxylase [EC:4.1.1.19]	1594.54	1540.01	4691.33	3188.35	1739.04	2781.17	2345.32	1358.49	2868.81	2864.94	1048.79	6733.68	1358.85	3600.04
K02628	pecA; phycoerythrocyanin alpha chain	0	0	0	0	1	0	0	0	0	0	0.5	0	0	0
K02629	pecB; phycoerythrocyanin beta chain	0	0	0	0	1	0	0	0	0	0	0.5	0	0	0
K02630	pecC; phycoerythrocyanin-associated rod linker protein	0	0	0	0	1	0	0	0	0	0	0.5	0	0	0
K02631	pecE; phycoerythrocyanin alpha-cysteine-84 phycoviolobilin lyase/isomerase subunit PecE [EC:4.4.1.31]	0	0	0	0	1	0	0	0	0	0	0.5	0	0	0
K02632	pecF; phycoerythrocyanin alpha-cysteine-84 phycoviolobilin lyase/isomerase subunit PecF [EC:4.4.1.31]	0	0	0	0	1	0	0	0	0	0	0.5	0	0	0
K02634	petA; apocytochrome f	401.33	302	48	170.67	5056.67	133.33	1371.25	1855.84	513.33	95.33	722.66	60	875	271.5
K02635	petB; cytochrome b6	447.33	363.5	50	190.17	5153.17	166.33	1447	1939.84	529.33	115.66	840.99	60	947.17	289.5
K02636	petC; cytochrome b6-f complex iron-sulfur subunit [EC:1.10.9.1]	2502.87	1754.02	1033.84	1553.7	10950.4	2205.67	3902.49	5433.18	2569.25	1869.92	2353.43	1292.74	2844.7	1783.1
K02637	petD; cytochrome b6-f complex subunit 4	401.33	302	48	170.67	5056.67	133.33	1371.25	1855.84	513.33	95.33	722.66	60	875	271.5
K02638	petE; plastocyanin	3036.33	1697	106	2013.67	6622.67	1307.33	2660.25	3421.84	2160.33	1213.33	2598.66	246	2606	435.5
K02639	petF; ferredoxin	1638.65	1242	192	692.35	20274.3	534.65	5508.5	7434.7	2070.65	387.65	2999.3	240	3520	1086
K02640	petG; cytochrome b6-f complex subunit 5	395.33	299.5	48	170.67	5000	133.33	1359.83	1855.84	513.33	94	631.33	60	873.33	271.5
K02641	petH; ferredoxin--NADP+ reductase [EC:1.18.1.2]	452.33	345.5	48	190.17	5390.17	140.33	1680.75	2037.84	523.83	95.33	775.66	60	1004	276.5
K02642	petL; cytochrome b6-f complex subunit 6	138.83	50	0	72.17	2200.67	21.83	274.25	883.34	320.33	5.33	230.66	0	203.5	0
K02643	petM; cytochrome b6-f complex subunit 7	303.33	248	48	149.67	4461.67	125.33	1345.25	1676.84	417.33	95.33	709.66	60	814	271.5
K02647	cdaR; carbohydrate diacid regulator	1509.65	1375.64	910.7	1185.24	1473.35	2302.34	1699.18	1673.7	1642.89	1503	1354.04	665.22	2135.66	799.46
K02650	pilA; type IV pilus assembly protein PilA	9754.26	12859.9	6460.77	11247.7	10239.1	13244.1	9601.58	9843.51	9857.57	10068.6	11861.5	6765.72	10229	6951.59
K02651	flp, pilA; pilus assembly protein Flp/PilA	29207.7	28104.9	38636.2	27746.9	26826.1	30267.7	25501.1	28118.6	28985.9	27846.4	26839.3	40878.2	27107.6	33194.3
K02652	pilB; type IV pilus assembly protein PilB	60565	51236.1	49596.6	55842.8	50526.7	62743.5	55385.6	61304.7	61807.9	59972.5	59048.5	51675.5	49553.6	60507.5
K02653	pilC; type IV pilus assembly protein PilC	47619.1	40990.9	38745.4	46162	42634.3	50111.7	45667.8	47413.2	50940.1	48469.2	45584.5	39691	40894.6	47253.8
K02654	pilD, pppA; leader peptidase (prepilin peptidase) / N-methyltransferase [EC:3.4.23.43 2.1.1.-]	61926.3	53600.2	34981.3	52432.6	61287.3	56161.4	54113.5	56867.6	60038.4	50668	52354.4	35347.6	59521.5	35815.1
K02655	pilE; type IV pilus assembly protein PilE	2235.03	2923.7	2433.29	3153.6	2579.47	3377.58	2449.54	2072	2102.5	2134.26	3116.4	2270.91	2314.77	2579.5
K02656	pilF; type IV pilus assembly protein PilF	1813.62	2397.2	1706.38	2587.68	1932.92	2879.95	2105.37	1752.92	1751.25	1833.42	2355.45	1690.25	1755.4	1978.37
K02657	pilG; twitching motility two-component system response regulator PilG	3504.28	4560.74	3267.42	5203.63	16300	7920.41	8813.79	7472.81	5723.03	5168.37	5002.88	3000.49	5549.47	5518.11
K02658	pilH; twitching motility two-component system response regulator PilH	4198.36	4474.55	2441.4	4932.95	20204	6693.26	7904.54	9451.46	5475.8	4360.23	4870.66	2293.87	5669.43	4104.99
K02659	pilI; twitching motility protein PilI	2416.78	2537.2	1517.38	2659.09	10456.8	2805.25	3976.87	4895.6	2560.91	1755.08	3198.27	1538.75	2995.4	2143.37
K02660	pilJ; twitching motility protein PilJ	3031.44	3170.2	1589.38	3028.43	13267.8	3665.41	4948.53	6500.77	3368.57	2317.08	3792.43	1591.75	3871.56	2235.87
K02661	pilK; type IV pilus assembly protein PilK	2	4.5	0	4	2.6	29.8	0.67	17	0	0	16.5	3	6.1	0
K02662	pilM; type IV pilus assembly protein PilM	24840.4	24552.8	18355.8	26831.6	27402.1	28937.6	26665.3	25379	27894.1	26703.8	24704.3	19913.4	24324.3	21809.4
K02663	pilN; type IV pilus assembly protein PilN	5988.31	7277.99	10976.4	8762.73	10599.3	8712.06	7953.45	6699.63	7015.84	6852.21	7025.28	11890.2	5981.81	9468.37
K02664	pilO; type IV pilus assembly protein PilO	7054.26	7565.16	4205.58	7032.56	10881.3	7343.39	6958.34	7568.52	6323.7	5660.65	7902.12	3614.8	6764.94	4873.66
K02665	pilP; type IV pilus assembly protein PilP	4143.98	5695.49	2756.53	4809.18	3887.42	5972.48	4158.2	3976.57	4028.93	4237.96	5185.78	2566.24	4023.24	3310.96
K02666	pilQ; type IV pilus assembly protein PilQ	8074.98	8337.99	4301.86	8280.69	11592.7	9182.97	8341.78	8554.91	8183.09	7401.71	8847.1	4066.15	7423.34	5445.55
K02667	pilR, pehR; two-component system, NtrC family, response regulator PilR	9566.48	10799	10671.5	11259.8	8548.42	12500.1	9268.7	9103.57	8979.93	9437.96	10846.3	11206.2	8883.74	10202
K02668	pilS, pehS; two-component system, NtrC family, sensor histidine kinase PilS [EC:2.7.13.3]	5752.42	6237	2860.58	5704.75	4966.72	6285.79	4733.67	4945.92	4809.25	4731.92	6429.25	2387.25	4870.6	3460.42
K02669	pilT; twitching motility protein PilT	62765.7	56792	36622.6	58933.7	64101.3	64145.4	60339.3	61899.8	62978.8	58738.2	61237.2	35256.7	58217.6	44127.4
K02670	pilU; twitching motility protein PilU	3357.59	4254.5	1946.74	4689.01	3808.22	5120.07	3962.34	3378.09	3474.25	3425.26	4272.75	1829.25	3563.7	2907.42
K02671	pilV; type IV pilus assembly protein PilV	3983.72	3938.53	1903.37	4174.67	3756.23	4770.73	3419.54	3407.24	3318.75	3071.94	4359.87	1868.91	3606.74	2563.55
K02672	pilW; type IV pilus assembly protein PilW	2596.87	3294.7	2320.71	3162.18	2875.02	4333.63	2744.54	2448.17	2439.5	2498.26	3532.95	2262.66	2733.02	2720.83
K02673	pilX; type IV pilus assembly protein PilX	640.87	848.2	416.13	1003	731.97	1295.36	804.54	539.42	708.25	585.17	823.95	217.5	633.65	384.87
K02674	pilY1; type IV pilus assembly protein PilY1	3042.23	3744.99	2382.53	3449.42	3070.39	4656.72	3121.37	3063.4	2941.43	2809.63	4277.03	2287.24	3242.24	3012.3
K02676	pilZ; type IV pilus assembly protein PilZ	4159.47	5739.58	3050.38	4866.75	3853.22	5386.35	4126.33	3899.22	3980.61	4064	5309.91	2870.73	4063.78	3576.6
K02679	ppdA; prepilin peptidase dependent protein A	68	148.33	42	78.67	100	93.58	55.67	43.81	48.6	71.33	32.79	25.67	47.05	66.16
K02680	ppdB; prepilin peptidase dependent protein B	68	148.33	42	78.67	100	93.58	55.67	43.81	48.6	73	32.79	25.67	47.05	66.16
K02681	ppdC; prepilin peptidase dependent protein C	68	148.33	42	78.67	100	93.58	55.67	43.81	48.6	71.33	32.79	25.67	47.05	66.16
K02682	ppdD; prepilin peptidase dependent protein D	88	186.33	65	120.67	118	118.58	74.67	76.81	82.6	102.33	83.79	25.67	70.05	66.16
K02683	priS, pri1, priA; DNA primase small subunit [EC:2.7.7.-]	0	0	0	0	0	0	0	0	0	0	0	0	0	2
K02686	priB; primosomal replication protein N	1332.67	1496.33	666.33	1722.1	1512.67	1539.85	1557.17	1090.56	1352.35	1017	1322.04	617.08	1236.67	1137.12
K02687	prmA; ribosomal protein L11 methyltransferase [EC:2.1.1.-]	28723.5	26296.2	33463.9	28229.5	31902.6	31317.6	29361.3	29625.3	25338.9	24751.8	28415.5	26974.8	28591.8	27232.6
K02688	prpR; transcriptional regulator, propionate catabolism operon regulatory protein	168	189.5	438.33	191.5	209.93	352.16	108.5	101.5	116	117.01	253	516.91	195.77	325.41
K02689	psaA; photosystem I P700 chlorophyll a apoprotein A1	389.83	183	0	169.17	4987.17	44.83	1284.75	1762.84	471.33	7.33	388.66	0	714.5	12.5
K02690	psaB; photosystem I P700 chlorophyll a apoprotein A2	391.16	183	0	170.84	5007.17	46.16	1300.08	1780.51	473.66	7.33	391.49	0	716.83	12.5
K02691	psaC; photosystem I subunit VII	401.33	302	48	170.67	5056.67	133.33	1371.25	1855.84	513.33	95.33	722.66	60	875	271.5
K02692	psaD; photosystem I subunit II	366.33	179	0	162.67	4778.67	41.33	1037.25	1669.84	469.33	7.33	362.66	0	679	12.5
K02693	psaE; photosystem I subunit IV	516.33	356	48	194.67	5767.67	143.33	1449.25	2085.84	609.33	95.33	749.66	60	946	271.5
K02694	psaF; photosystem I subunit III	401.33	302	48	170.67	5056.67	133.33	1371.25	1855.84	513.33	95.33	722.66	60	875	271.5
K02696	psaI; photosystem I subunit VIII	363.33	179	0	162.67	4775.67	41.33	1037.25	1667.34	469.33	7.33	362.66	0	679	12.5
K02697	psaJ; photosystem I subunit IX	401.33	302	48	170.67	5057.67	133.33	1371.25	1855.84	513.33	95.33	723.16	60	875	271.5
K02698	psaK; photosystem I subunit X	667.66	427	48	306.84	9224.84	166.66	2382.5	3340.68	886.66	102.66	1072.82	60	1490	284
K02699	psaL; photosystem I subunit XI	388.33	198	0	168.67	4839.67	41.33	1086.25	1739.84	474.33	7.33	385.66	0	733.5	13.5
K02700	psaM; photosystem I subunit XII	392.33	302	48	170.67	5053.67	133.33	1371.25	1853.34	513.33	95.33	722.66	60	875	271.5
K02702	psaX; photosystem I 4.8kDa protein	204	95.5	0	57.5	2414.17	28.5	259.42	1018.67	411	5.33	230.33	0	141.67	0
K02703	psbA; photosystem II P680 reaction center D1 protein [EC:1.10.3.9]	2056.32	1203	96	820.68	25171.3	394.32	5346.92	8907.53	2662.32	208.65	2478.97	120	3629.67	578.5
K02704	psbB; photosystem II CP47 chlorophyll apoprotein	407.83	306	48	174.17	5149.17	134.83	1566.75	1897.84	515.33	95.33	734.66	60	900.5	271.5
K02705	psbC; photosystem II CP43 chlorophyll apoprotein	521.33	356	48	196.67	5826.01	143.33	1455.09	2114.68	609.33	95.33	760.16	60	949	271.5
K02706	psbD; photosystem II P680 reaction center D2 protein [EC:1.10.3.9]	767.66	481	48	329.34	9826.34	174.66	2408.5	3519.68	982.66	102.66	1085.32	60	1551	284
K02707	psbE; photosystem II cytochrome b559 subunit alpha	401.33	302	48	170.67	5056.67	133.33	1371.25	1855.84	513.33	95.33	722.66	60	875	271.5
K02708	psbF; photosystem II cytochrome b559 subunit beta	360.33	179	0	162.67	4778.67	41.33	1037.25	1669.84	469.33	7.33	362.66	0	679	12.5
K02709	psbH; photosystem II PsbH protein	401.33	302	48	170.67	5056.67	133.33	1371.25	1855.84	513.33	95.33	722.66	60	875	271.5
K02710	psbI; photosystem II PsbI protein	360.33	179	0	162.67	4778.67	41.33	1037.25	1669.84	469.33	7.33	362.66	0	679	12.5
K02711	psbJ; photosystem II PsbJ protein	395.33	302	48	170.67	5047.67	133.33	1371.25	1855.84	513.33	95.33	722.66	60	875	271.5
K02712	psbK; photosystem II PsbK protein	366.33	179	0	162.67	4778.67	41.33	1037.25	1669.84	469.33	7.33	362.66	0	679	12.5
K02713	psbL; photosystem II PsbL protein	360.33	179	0	162.67	4778.67	41.33	1037.25	1663.34	469.33	7.33	361.66	0	679	12.5
K02714	psbM; photosystem II PsbM protein	395.33	302	48	170.67	5056.67	133.33	1371.25	1855.84	513.33	95.33	722.66	60	875	271.5
K02715	psbN; PsbN protein	401.33	302	48	170.67	5056.67	133.33	1371.25	1855.84	513.33	95.33	722.66	60	875	271.5
K02716	psbO; photosystem II oxygen-evolving enhancer protein 1	401.33	302	48	170.67	5056.67	133.33	1371.25	1855.84	513.33	95.33	722.66	60	875	271.5
K02717	psbP; photosystem II oxygen-evolving enhancer protein 2	401.33	302	48	170.67	5056.67	133.33	1371.25	1855.84	513.33	95.33	722.66	60	875	271.5
K02718	psbT; photosystem II PsbT protein	395.33	302	48	170.67	5056.67	133.33	1371.25	1855.84	513.33	95.33	722.66	60	875	271.5
K02719	psbU; photosystem II PsbU protein	366.33	179	0	162.67	4778.67	41.33	1037.25	1674.84	469.33	7.33	362.66	0	679	12.5
K02720	psbV; photosystem II cytochrome c550	772.83	601.5	96	336.67	9916.67	263.33	2659.25	3640.34	1024.33	189.33	1333.16	120	1736	543
K02722	psbX; photosystem II PsbX protein	400.33	302	48	170.67	5056.67	133.33	1371.25	1855.84	513.33	95.33	722.66	60	875	271.5
K02723	psbY; photosystem II PsbY protein	401.33	302	48	170.67	5056.67	133.33	1371.25	1855.84	513.33	95.33	722.66	60	875	271.5
K02724	psbZ; photosystem II PsbZ protein	401.33	302	48	170.67	5056.67	133.33	1371.25	1855.84	513.33	95.33	722.66	60	875	271.5
K02742	sprT; SprT protein	127.2	214.53	239.3	160.1	142.8	478.04	199.54	133.81	120.6	95.33	82.99	122.17	111.45	137.11
K02744	PTS-Aga-EIIA, agaF; PTS system, N-acetylgalactosamine-specific IIA component [EC:2.7.1.-]	1397	823.7	362.1	983	1119	668.95	715.5	969.2	951.67	678.27	1042.41	315.85	1004.58	341.69
K02745	PTS-Aga-EIIB, agaV; PTS system, N-acetylgalactosamine-specific IIB component [EC:2.7.1.-]	10.5	12.7	15.6	4	39	34.2	7.5	5.2	12.5	3.6	6.49	71.75	15.38	28.11
K02746	PTS-Aga-EIIC, agaW; PTS system, N-acetylgalactosamine-specific IIC component	9.5	12.7	20.1	11	43	49.2	7.5	7.2	17.5	8.6	6.49	72.1	15.38	28.36
K02747	PTS-Aga-EIID, agaE; PTS system, N-acetylgalactosamine-specific IID component	5.5	12.7	15.6	11	43	49.2	7.5	7.2	17.5	8.6	6.49	70.35	15.38	26.11
K02750	PTS-Glv-EIIC, glvC, malP, aglA; PTS system, alpha-glucoside-specific IIC component	90.33	197.33	465.33	83	173.67	106.16	62.34	76.42	100.63	195.58	88.79	543.17	131.63	630.66
K02753	PTS-Asc-EIIC, ascF; PTS system, beta-glucoside (arbutin/salicin/cellobiose)-specific IIC component	119	111	11.67	31	91	36.25	49	12.14	62.85	81	63.29	2.89	29.38	46.56
K02755	PTS-Bgl-EIIA, bglF, bglP; PTS system, beta-glucoside-specific IIA component [EC:2.7.1.-]	0	0	19	0	0	0	0	0	0	0	0	17	0	20
K02757	PTS-Bgl-EIIC, bglF, bglP; PTS system, beta-glucoside-specific IIC component	837	560.72	1748.59	467.34	627.8	573.57	421.84	500.89	518.57	500.72	686.9	1430.53	455.47	1650.57
K02759	PTS-Cel-EIIA, celC, chbA; PTS system, cellobiose-specific IIA component [EC:2.7.1.196 2.7.1.205]	737	566.56	1088.87	437.14	542.5	695.51	422.5	502.51	570.27	637.37	606.53	880.69	497.49	1003.7
K02760	PTS-Cel-EIIB, celA, chbB; PTS system, cellobiose-specific IIB component [EC:2.7.1.196 2.7.1.205]	1336.5	1319.9	1617.05	1216.48	1489.02	2263.1	1810	1458.19	1838.15	1947.36	1444.02	1476.64	1666.4	2035.99
K02761	PTS-Cel-EIIC, celB, chbC; PTS system, cellobiose-specific IIC component	940.5	973.5	2774.07	1060.08	1091.02	2032.1	1393	1062.29	1498.22	1626.63	1131.54	2097.64	1218.28	3033.08
K02763	PTS-Dgl-EIIA, gamP; PTS system, D-glucosamine-specific IIA component [EC:2.7.1.-]	24	20	27	25	31	41.75	19	25	15.58	29.25	19.17	60	14	24.62
K02765	PTS-Dgl-EIIC, gamP; PTS system, D-glucosamine-specific IIC component	450.45	528.53	212.37	453.58	347.76	461.7	436.97	503.48	504.52	767.38	515.5	231.41	407.37	211.32
K02768	PTS-Fru-EIIA, fruB; PTS system, fructose-specific IIA component [EC:2.7.1.202]	11829.2	7413.83	6836.88	7030.31	7478.46	7633.67	6668.74	9009.17	9296.74	7914.12	9431.58	5939.15	7970.31	8815.82
K02769	PTS-Fru-EIIB, fruA; PTS system, fructose-specific IIB component [EC:2.7.1.202]	97	221	252	28.43	34	98.61	42	40.14	45.6	169	46	280.4	67.16	317
K02770	PTS-Fru-EIIC, fruA; PTS system, fructose-specific IIC component	10161.9	8077.71	3234.51	6478.28	9271.43	6740.75	6278.03	7808.4	8143.44	5989.01	8110.63	2994.91	9386.91	2951.49
K02771	PTS-Fru1-EIID, levG; PTS system, fructose-specific IID component	22	93.33	0	22.33	4.5	27	4.5	9.67	18.67	99.67	23.09	0	5	0
K02773	PTS-Gat-EIIA, gatA, sgcA; PTS system, galactitol-specific IIA component [EC:2.7.1.200]	245.5	299.49	576.16	237.67	237	315.91	154.84	235.79	177.6	266.08	279.26	495.11	221.78	731.74
K02774	PTS-Gat-EIIB, gatB, sgcB; PTS system, galactitol-specific IIB component [EC:2.7.1.200]	289.5	303.82	434.83	263	241.5	376.41	162.34	239.46	192.6	274.08	295.43	468.55	222.11	579.74
K02775	PTS-Gat-EIIC, gatC, sgcC; PTS system, galactitol-specific IIC component	269.71	297.99	530.33	261.67	239.43	355.91	169.34	259.79	183.7	276.08	303.66	560.79	232.31	718.06
K02777	PTS-Glc-EIIA, crr; PTS system, sugar-specific IIA component [EC:2.7.1.-]	3646.5	2641.37	992.32	2044.77	3169.57	2963.56	2516.84	2056.24	2556.37	2602.92	2515.32	986.45	3052.44	1464.12
K02778	PTS-Glc-EIIB, ptsG; PTS system, glucose-specific IIB component [EC:2.7.1.199]	3	0	3	4.43	17	0.36	0	4.14	3.6	0	0	0	0	0
K02779	PTS-Glc-EIIC, ptsG; PTS system, glucose-specific IIC component	267.5	417.26	523.63	300.66	361.72	339.91	146.17	192.44	248.6	318.85	266.2	726.63	274.22	397.58
K02781	PTS-Gut-EIIA, srlB; PTS system, glucitol/sorbitol-specific IIA component [EC:2.7.1.198]	110	148.83	431	105.67	179	159.08	89.17	135.45	100.6	128.33	124.79	508.32	160.13	630.33
K02783	PTS-Gut-EIIC, srlA; PTS system, glucitol/sorbitol-specific IIC component	160	267.66	112	172.34	260	261.16	136.34	246.62	133.2	224.16	186.58	149.84	247.5	213.66
K02784	PTS-HPR.PTSH, ptsH; phosphocarrier protein HPr	561	487.16	97.83	375.6	859.38	475.27	261.84	637.81	425.1	240.33	253.79	97.34	621.55	120.66
K02786	PTS-Lac-EIIA, lacF; PTS system, lactose-specific IIA component [EC:2.7.1.207]	108	197	405.5	120	141	77.5	73	115	103.67	189.67	164.92	509.15	126	461.25
K02788	PTS-Lac-EIIC, lacE; PTS system, lactose-specific IIC component	108	197	405.5	120	132	77.5	88	141	128.67	207.67	199.92	509.15	165	467.25
K02791	PTS-MalGlc-EIIC, malX; PTS system, maltose/glucose-specific IIC component	96	113.33	200	114.67	145	194.58	72.67	97.81	94.85	90.33	120.16	134.82	143.05	110.83
K02793	PTS-Man-EIIA, manX; PTS system, mannose-specific IIA component [EC:2.7.1.191]	7922.5	9251.91	19334.6	9554.26	7639.99	11155.8	8866	8935.97	7107.38	9054.26	9443.81	16748.4	8137.62	14587.8
K02794	PTS-Man-EIIB, manX; PTS system, mannose-specific IIB component [EC:2.7.1.191]	2219.83	1828.43	2084.13	1549.9	1723.17	1420.17	1276.34	1662.85	1651.32	1519.49	2014.71	2170.92	1758.02	2637.24
K02795	PTS-Man-EIIC, manY; PTS system, mannose-specific IIC component	2163.33	1799.06	1773.03	1477.23	1685.67	1406.47	1222.34	1598.32	1548.32	1420.89	1964.68	1706.67	1681.82	2238.09
K02796	PTS-Man-EIID, manZ; PTS system, mannose-specific IID component	2177.33	1727.93	1568.13	1511.9	1686.17	1389.42	1209.84	1589.85	1518.65	1360.82	1917.5	1581.52	1654.82	2134.71
K02798	PTS-Mtl-EIIA, mtlA, cmtB; PTS system, mannitol-specific IIA component [EC:2.7.1.197]	1596.09	3014.58	669.05	925.1	1583.63	1391.19	1288.67	1945.39	1485.08	1384.58	1001.42	815.08	1742.84	520.08
K02799	PTS-Mtl-EIIB, mtlA, cmtA; PTS system, mannitol-specific IIB component [EC:2.7.1.197]	744.75	2544.25	428.5	511	827.25	752	584.75	1233.5	817	808	333.25	479.25	945	247.25
K02800	PTS-Mtl-EIIC, mtlA, cmtA; PTS system, mannitol-specific IIC component	6181.53	6511.1	783.55	3092.66	6011.6	3551.53	3431.58	4967.58	4509.46	3487.87	4478.58	872.33	6047.79	643.33
K02802	PTS-Nag-EIIA, nagE; PTS system, N-acetylglucosamine-specific IIA component [EC:2.7.1.193]	1923.66	3440.28	2153.84	1011.75	1531.99	1836.86	1339.25	1824.88	1646.59	2022.68	838.78	2994.58	1789.71	2140.36
K02803	PTS-Nag-EIIB, nagE; PTS system, N-acetylglucosamine-specific IIB component [EC:2.7.1.193]	5120.82	5256.28	2282.84	2014.92	3768.82	3008.7	2421.59	3338.71	2934.59	3249.74	2796.95	3025.58	4149.38	2283.36
K02804	PTS-Nag-EIIC, nagE; PTS system, N-acetylglucosamine-specific IIC component	5836.71	6286.49	3619.14	3260.17	4833.01	5033.84	3792.85	4175.32	4292.08	4824.68	3661.86	4352.71	4748.52	3673.14
K02805	wecE, rffA; dTDP-4-amino-4,6-dideoxygalactose transaminase [EC:2.6.1.59]	543.58	928.83	416.33	417.51	815.84	851.74	1014.34	977.64	530.6	772.58	1156.24	503.17	894.05	686.66
K02806	PTS-Ntr-EIIA, ptsN; PTS system, nitrogen regulatory IIA component [EC:2.7.1.-]	24599	21892.5	30841.7	23386.3	18086.4	25085.6	20479.8	23171.8	23673.2	23128.3	23939	28484.6	18406.9	31367.1
K02810	PTS-Scr-EIIC, scrA, sacP, sacX, ptsS; PTS system, sucrose-specific IIC component	985.24	889.82	1512.05	699.72	816.72	836.85	565.84	694.76	687.18	875.47	915.15	1164.25	708.05	1430.04
K02812	PTS-Sor-EIIA, sorF; PTS system, sorbose-specific IIA component [EC:2.7.1.206]	3	0	3	0	17	16.5	0	2	3.6	0	0	0	0	44
K02813	PTS-Sor-EIIB, sorB; PTS system, sorbose-specific IIB component [EC:2.7.1.206]	16	4.33	29	21.67	46	41.83	17.67	23.67	14.6	3.33	10	19.67	25.67	62.33
K02814	PTS-Sor-EIIC, sorA; PTS system, sorbose-specific IIC component	16	4.33	29	21.67	46	41.83	17.67	23.67	14.6	3.33	10	23.17	25.67	65.83
K02815	PTS-Sor-EIID, sorM; PTS system, sorbose-specific IID component	16	4.33	29	21.67	46	41.83	17.67	23.67	14.6	3.33	10	19.67	25.67	62.33
K02819	PTS-Tre-EIIC, treB; PTS system, trehalose-specific IIC component	321.37	184.46	616.82	272.73	317.08	418.74	239.37	248.7	272.1	261.93	293.31	452.42	255.85	387.91
K02821	PTS-Ula-EIIA, ulaC, sgaA; PTS system, ascorbate-specific IIA component [EC:2.7.1.194]	2490.09	2868.36	1158.26	2844.79	2872.55	3012.46	2607.34	2401.94	2459.4	2191.1	2755.82	1126.17	2587.5	1778.52
K02822	PTS-Ula-EIIB, ulaB, sgaB; PTS system, ascorbate-specific IIB component [EC:2.7.1.194]	896.17	983.36	526.43	552.95	973.88	930.14	731.67	879.55	828.05	843.43	870.2	505.44	936.73	541.9
K02823	pyrDII; dihydroorotate dehydrogenase electron transfer subunit	28280.5	25231.6	10917.8	25414	25512.8	28012.1	26109.9	25601	29007.6	27326.2	23907.3	13189.9	26234.4	16618.2
K02824	pyrP, uraA; uracil permease	1014.65	1433.68	1748.25	1141.48	1372.72	1740.76	1418.58	1313.85	1144.84	1454.15	1640.96	1470.64	1216.72	1876.37
K02825	pyrR; pyrimidine operon attenuation protein / uracil phosphoribosyltransferase [EC:2.4.2.9]	45516.7	42122.6	23842.8	40677	48671.4	43472.8	43243.1	42650.3	45068.6	39366.5	38791.1	22859.6	46050.2	23523
K02826	qoxA; cytochrome aa3-600 menaquinol oxidase subunit II [EC:1.10.3.12]	308.17	273.1	124.72	265.85	235.38	425.5	271.65	252.56	312.1	394	279.78	97.1	218.4	90.5
K02827	qoxB; cytochrome aa3-600 menaquinol oxidase subunit I [EC:1.10.3.12]	337.17	270.1	116.72	284.85	217.38	419.5	282.65	263.56	348.1	407	287.78	54.1	240.4	55.5
K02828	qoxC; cytochrome aa3-600 menaquinol oxidase subunit III [EC:1.10.3.12]	280.17	252.77	79.72	227.72	200.88	374	263.5	227.89	292.5	367	245.61	54.1	209	53.5
K02829	qoxD; cytochrome aa3-600 menaquinol oxidase subunit IV [EC:1.10.3.12]	253.17	230.77	79.72	232.72	194.88	359.5	244.5	218.89	297.5	353	243.61	54.1	202	53.5
K02834	rbfA; ribosome-binding factor A	57560.6	53983.8	45765.8	53128.9	58445.7	59158.7	54954.8	55688.7	57481.4	52813.4	51610.9	43631.2	56499.3	43185.6
K02835	prfA, MTRF1, MRF1; peptide chain release factor 1	57150.2	53374.6	45313.4	52784.9	58100.3	58466.6	54720.5	55245.3	57069.1	52463.7	50922.9	43116.9	55997.4	42760.3
K02836	prfB; peptide chain release factor 2	57370.2	53752.8	45696.8	53102.6	58321.7	58860.3	54963.2	55545.7	57350.4	52741.8	51256.2	43562.8	56352.7	43106.6
K02837	prfC; peptide chain release factor 3	22861.7	22831.2	24093.7	20321.9	26855.8	22446.9	21028.7	23187	20769.9	18047.2	22230.7	19220.3	21997.3	17423.9
K02838	frr, MRRF, RRF; ribosome recycling factor	57056.9	53269.6	45293.1	52787.6	58012.7	58441.3	54683.8	55200	57025.8	52418.7	50861.9	43125.9	55933.4	42691.3
K02839	prfH; peptide chain release factor	2502.23	3323.57	1178.87	2609.59	2305.61	2846.66	2065.37	2138.42	2515.11	2204.87	2920.1	975.08	2510.73	1263.04
K02840	waaB, rfaB; UDP-D-galactose:(glucosyl)LPS alpha-1,6-D-galactosyltransferase [EC:2.4.1.-]	10	0	113	6.8	25	16	7.4	2	20.6	0	3	187	17.4	138
K02841	waaC, rfaC; heptosyltransferase I [EC:2.4.-.-]	13799.8	12169.2	20506.3	14870.9	10848.9	15825.4	12892.1	13096.3	13679.7	13810.5	13949.7	20150.1	11034.1	21389.7
K02843	waaF, rfaF; heptosyltransferase II [EC:2.4.-.-]	24072.1	21145.4	22185.2	23425.5	20817.6	29286.8	24417.8	23545	26204.8	25281	22057.7	21693.6	22738	27810.8
K02844	waaG, rfaG; UDP-glucose:(heptosyl)LPS alpha-1,3-glucosyltransferase [EC:2.4.1.-]	1774.1	1591.18	3949.68	1339.4	901	1861.09	1175.24	1350.09	2209.41	1901.96	1366.75	4213.6	1040.63	5703.72
K02846	solA; N-methyl-L-tryptophan oxidase [EC:1.5.3.-]	71.78	135.33	154.22	52.17	57	68.58	29.14	112.7	57.29	103.61	48.96	134.67	47.55	85.33
K02847	waaL, rfaL; O-antigen ligase [EC:2.4.1.-]	553.5	760.33	266.16	797.84	716.97	1038.57	913.84	523.67	721	653.08	512.79	278.67	483.37	224.03
K02848	waaP, rfaP; heptose I phosphotransferase [EC:2.7.1.-]	1551.43	1238.18	3226.51	1076.4	694.83	1539.51	989.24	1148.45	2085.81	1639.46	1151.96	3529.1	882.25	5140.72
K02849	waaQ, rfaQ; heptosyltransferase III [EC:2.4.-.-]	3030.17	3243.84	1557.51	2923.18	3572.19	4971.25	4235.67	3626.49	3794.88	3557.32	2677.11	1249.98	4485.9	1945.72
K02850	waaY, rfaY; heptose II phosphotransferase [EC:2.7.1.-]	35	34.33	50	37.67	59	67.83	26.67	41.67	23	11.33	22	59.67	43.67	84.33
K02851	wecA, tagO, rfe; UDP-GlcNAc:undecaprenyl-phosphate/decaprenyl-phosphate GlcNAc-1-phosphate transferase [EC:2.7.8.33 2.7.8.35]	37153.5	34278.3	15682.9	32593.6	40095	37695.3	36947.6	36793.4	41913.6	37107.1	30470.7	18057.8	37008.5	22058.3
K02852	wecG, rffM; UDP-N-acetyl-D-mannosaminouronate:lipid I N-acetyl-D-mannosaminouronosyltransferase [EC:2.4.1.180]	17	103.33	36	25.67	53	49.58	23.67	26.31	12.6	75.33	28.69	35.67	30.05	69.16
K02853	wzyE, rffT; enterobacterial common antigen polymerase [EC:2.4.1.-]	17	103.33	36	25.67	53	49.58	19.67	25.81	12.6	71.33	24.29	35.67	30.05	69.16
K02854	rhaR; AraC family transcriptional regulator, L-rhamnose operon transcriptional activator RhaR	449.67	1494.33	83.22	224.67	519.38	564.58	422.67	1321.81	266.1	329.33	301.29	86.67	410.55	187.33
K02855	rhaS; AraC family transcriptional regulator, L-rhamnose operon regulatory protein RhaS	62	162.83	55.22	40.67	95.5	94.58	53.67	74.45	47.7	95.83	73.29	41.67	92.55	87.33
K02856	rhaT; L-rhamnose-H+ transport protein	177.72	823.33	1332.5	877.84	642.1	1031.91	917.67	466.14	635.85	1206.33	583.02	1765.96	523.05	990.9
K02858	ribB, RIB3; 3,4-dihydroxy 2-butanone 4-phosphate synthase [EC:4.1.99.12]	3230.16	2164.19	542.91	1253.68	2568.19	1736.42	1432.37	1563.14	1389.9	1520.85	2105.07	529.83	2524.87	387.04
K02859	ribT; riboflavin biosynthesis RibT protein	291.28	268.77	553.17	253.22	258.5	366	274.72	288.78	293.44	375.78	272.28	565.74	249.5	732.81
K02860	rimM; 16S rRNA processing protein RimM	50279.3	48504.9	36658.6	47351.7	54228.7	51777.3	49444.8	48875	49983.9	45726.9	44702.7	34957.4	51862.5	32246.5
K02862	ctaG; putative membrane protein	3020.23	1806.27	125.72	1643.02	2313.88	1663.5	1606.09	2739.67	1683.73	1421.06	2145.95	175.1	1970.9	303.5
K02863	RP-L1, MRPL1, rplA; large subunit ribosomal protein L1	57056.9	53259.6	45292.1	52776.6	58012.7	58441.3	54683.8	55192	57025.8	52418.7	50861.9	43131.9	55933.4	42753.8
K02864	RP-L10, MRPL10, rplJ; large subunit ribosomal protein L10	56788.9	52948.6	45303.1	52522.6	57683.7	57764.3	54422.8	54903	56716.8	51985.1	50600.9	43131.9	55601.4	42652.8
K02866	RP-L10e, RPL10; large subunit ribosomal protein L10e	0	0	0	0	0	0	0	0	0	0	0	0	0	2
K02867	RP-L11, MRPL11, rplK; large subunit ribosomal protein L11	57102.4	53272.6	45330.1	52805.9	58015.7	58442.6	54686.3	55200	57048	52418.7	50861.9	43144.9	55940.4	42897.3
K02869	RP-L12, rpl12; large subunit ribosomal protein L12	0	0	0	0	0	0	0	0	0	0	0	0	0	2
K02871	RP-L13, MRPL13, rplM; large subunit ribosomal protein L13	57054.9	53271.6	45303.1	52787.6	58012.7	58441.3	54683.8	55200	57025.8	52418.7	50861.9	43131.9	55933.4	42752.3
K02874	RP-L14, MRPL14, rplN; large subunit ribosomal protein L14	57056.9	53271.6	45303.1	52787.6	58012.7	58441.3	54683.8	55200	57025.8	52418.7	50861.9	43131.9	55933.4	42748.3
K02875	RP-L14e, RPL14; large subunit ribosomal protein L14e	0	0	0	0	0	0	0	0	0	0	0	0	0	2
K02876	RP-L15, MRPL15, rplO; large subunit ribosomal protein L15	57056.9	53271.6	45303.1	52787.6	58012.7	58441.3	54683.8	55200	57025.8	52418.7	50861.9	43131.9	55933.4	42752.3
K02877	RP-L15e, RPL15; large subunit ribosomal protein L15e	0	0	0	0	0	0	0	0	0	0	0	0	0	2
K02878	RP-L16, MRPL16, rplP; large subunit ribosomal protein L16	57056.9	53271.6	45303.1	52787.6	58012.7	58441.3	54683.8	55200	57025.8	52418.7	50861.9	43131.9	55933.4	42750.3
K02879	RP-L17, MRPL17, rplQ; large subunit ribosomal protein L17	59413.2	54419.2	44923.1	54209.6	60002.7	58551.3	55565.8	56314.3	58889.2	52872.7	52256.9	42808.8	57448.4	42055.2
K02881	RP-L18, MRPL18, rplR; large subunit ribosomal protein L18	56901.9	52883.5	44923.1	52209.6	57511.7	57264	53879.8	54857	56302.5	51606.7	50655.6	42808.8	55577.1	42036.2
K02883	RP-L18e, RPL18; large subunit ribosomal protein L18e	0	0	0	0	0	0	0	0	0	0	0	0	0	2
K02884	RP-L19, MRPL19, rplS; large subunit ribosomal protein L19	57056.9	53271.6	45303.1	52787.6	58012.7	58441.3	54683.8	55200	57025.8	52418.7	50861.9	43131.9	55933.4	42750.3
K02885	RP-L19e, RPL19; large subunit ribosomal protein L19e	5.5	0	0	14	4.5	3	0	0	0	1	13	0	5	2
K02886	RP-L2, MRPL2, rplB; large subunit ribosomal protein L2	57056.9	53271.6	45303.1	52787.6	58012.7	58441.3	54683.8	55200	57025.8	52418.7	50861.9	43131.9	55933.4	42756.3
K02887	RP-L20, MRPL20, rplT; large subunit ribosomal protein L20	57056.9	53271.6	45301.1	52772.6	58012.7	58450.3	54683.8	55200	57025.8	52418.7	50861.9	43116.9	55926.4	42727.3
K02888	RP-L21, MRPL21, rplU; large subunit ribosomal protein L21	57002.9	53249.6	45164.1	52716.6	57975.7	58346.8	54592.8	55177	56973.8	52322.7	50821.9	42968.9	55894.4	42606.3
K02889	RP-L21e, RPL21; large subunit ribosomal protein L21e	0	0	0	0	0	0	0	0	0	0	0	0	0	2
K02890	RP-L22, MRPL22, rplV; large subunit ribosomal protein L22	54829.9	51898.6	42930.1	50612.6	55755.7	56897.3	52339.8	53460	54919.8	51002.7	49063.9	42195.9	53205.4	41495.3
K02891	RP-L22e, RPL22; large subunit ribosomal protein L22e	88	103	19.5	7.5	91	21	31	38	36	45	55	5	68	40.5
K02892	RP-L23, MRPL23, rplW; large subunit ribosomal protein L23	57050.2	53268.2	45295.4	52787.6	58010.3	58440	54681.2	55196.7	57020.1	52418.7	50854.2	43122.2	55929.7	42745.6
K02893	RP-L23Ae, RPL23A; large subunit ribosomal protein L23Ae	12	31.5	4	5	15.5	8	10	9.5	0	15.5	13	0	20.5	6
K02895	RP-L24, MRPL24, rplX; large subunit ribosomal protein L24	57457.9	54074.6	47153.1	53781.6	58547.2	59541.8	55452.3	55707	57598.8	53540.7	51463.9	45211.9	56608.4	43963.3
K02896	RP-L24e, RPL24; large subunit ribosomal protein L24e	0	0	0	0	0	0	0	0	0	0	0	0	0	2
K02897	RP-L25, rplY; large subunit ribosomal protein L25	56817.9	52705	44101.6	52396.9	57690.1	58138.2	54255.2	54819.8	56651.1	51846.2	50286.1	41978.4	55452	41376.1
K02899	RP-L27, MRPL27, rpmA; large subunit ribosomal protein L27	57056.9	53271.6	45303.1	52787.6	58010.7	58441.3	54683.8	55200	57025.8	52418.7	50861.9	43131.9	55933.4	42750.3
K02902	RP-L28, MRPL28, rpmB; large subunit ribosomal protein L28	58581.3	55722.8	47239	53685.6	59659.3	59904.7	55720.7	56526	58470.5	53895.3	51589	45587.9	57559.3	44727.5
K02904	RP-L29, rpmC; large subunit ribosomal protein L29	56950.6	53142.6	45245.1	52733.3	57952.7	58310	54609.1	55091	56879.8	52362.1	50738.2	43062.5	55842.4	42685.3
K02906	RP-L3, MRPL3, rplC; large subunit ribosomal protein L3	57056.9	53271.6	45303.1	52787.6	58012.7	58441.3	54683.8	55200	57025.8	52418.7	50861.9	43131.9	55933.4	42752.3
K02907	RP-L30, MRPL30, rpmD; large subunit ribosomal protein L30	49996	48344.9	36648.1	47430.1	49346	52226	48453.5	47123.1	49734.6	45982.6	44033.4	35084.2	51142.5	32025.2
K02908	RP-L30e, RPL30; large subunit ribosomal protein L30e	0	0	0	0	0	0	0	0	0	0	0	0	0	2
K02909	RP-L31, rpmE; large subunit ribosomal protein L31	59782.4	56422.3	47495.7	54091.2	60273.1	60378	56115.4	57023.9	59045.9	54157.6	52085.9	45717.7	57873.4	44842.7
K02910	RP-L31e, RPL31; large subunit ribosomal protein L31e	0	0	0	0	0	0	0	0	0	0	0	0	0	2
K02911	RP-L32, MRPL32, rpmF; large subunit ribosomal protein L32	56810.5	54093.9	45121.6	51636.9	57958.3	58125.7	54092.2	54779.6	56426	52433.2	49838	43184.8	55521.9	42221.8
K02912	RP-L32e, RPL32; large subunit ribosomal protein L32e	0	0	0	0	0	0	0	0	0	0	0	0	0	2
K02913	RP-L33, MRPL33, rpmG; large subunit ribosomal protein L33	61846	58070.9	48950	55657	62096.8	61663.8	57342.4	59087.1	60760.6	55757.3	53910.8	47766.9	60213.4	46440.8
K02914	RP-L34, MRPL34, rpmH; large subunit ribosomal protein L34	43260.8	42261.8	36928.8	42972.9	48297.1	45595.6	44696.3	43259.7	45244	39903.2	38577.1	32674	45859.6	30343.3
K02915	RP-L34e, RPL34; large subunit ribosomal protein L34e	0	0	0	0	0	0	0	0	0	0	0	0	0	2
K02916	RP-L35, MRPL35, rpmI; large subunit ribosomal protein L35	57019.9	53250.6	45266.1	52720.6	57971.7	58380.3	54537.8	55127	56953.8	52402.7	50832.9	43097.9	55868.4	42658.3
K02919	RP-L36, MRPL36, rpmJ; large subunit ribosomal protein L36	44215.1	44039.8	37643	42756	46396.2	47091	43885.2	42745.8	45674.7	42980.5	39529.6	37502.6	45358.6	35562.4
K02921	RP-L37Ae, RPL37A; large subunit ribosomal protein L37Ae	0	0	0	0	0	0	0	0	0	0	0	0	0	2
K02922	RP-L37e, RPL37; large subunit ribosomal protein L37e	0	0	0	0	0	0	0	0	0	0	0	0	0	2
K02924	RP-L39e, RPL39; large subunit ribosomal protein L39e	0	0	0	0	0	0	0	0	0	0	0	0	0	2
K02926	RP-L4, MRPL4, rplD; large subunit ribosomal protein L4	57056.9	53271.6	45303.1	52787.6	58012.7	58441.3	54683.8	55200	57025.8	52418.7	50861.9	43131.9	55933.4	42750.3
K02927	RP-L40e, RPL40; large subunit ribosomal protein L40e	0	0	0	0.67	0	0	0	0	0	0	2.5	0	0	2
K02929	RP-L44e, RPL44; large subunit ribosomal protein L44e	0	0	0	0	0	0	0	0	0	0	0	0	0	2
K02930	RP-L4e, RPL4; large subunit ribosomal protein L4e	0	0	0	0	0	0	0	0	0	0	0	0	0	2
K02931	RP-L5, MRPL5, rplE; large subunit ribosomal protein L5	57056.9	53271.6	45303.1	52787.6	58012.7	58424.3	54680.8	55191	57023.8	52418.7	50861.9	43131.9	55933.4	42752.3
K02933	RP-L6, MRPL6, rplF; large subunit ribosomal protein L6	57056.9	53271.6	45303.1	52787.6	58012.7	58441.3	54683.8	55200	57025.8	52418.7	50861.9	43131.9	55933.4	42752.3
K02935	RP-L7, MRPL12, rplL; large subunit ribosomal protein L7/L12	57086.7	53164.1	45288.1	52787.6	57754.2	58367.5	54364.5	55046.8	56996.4	52331.9	50562.1	43093.9	55778.1	42492.8
K02936	RP-L7Ae, RPL7A; large subunit ribosomal protein L7Ae	0	0	0	0	0	0	0	0	0	0	0	0	0	2
K02939	RP-L9, MRPL9, rplI; large subunit ribosomal protein L9	57056.9	53271.6	45303.1	52787.6	58012.7	58441.3	54683.8	55200	57025.8	52418.7	50860.6	43131.9	55933.4	42750.3
K02944	RP-LX, rplX; large subunit ribosomal protein LX	0	0	0	0	0	0	0	0	0	0	0	0	0	2
K02945	RP-S1, rpsA; small subunit ribosomal protein S1	65474.4	61584.5	57798.4	61230.3	68917.7	67202.6	62748.1	64749.8	65997	61023.8	59132.4	58101.9	62717.2	56090.1
K02946	RP-S10, MRPS10, rpsJ; small subunit ribosomal protein S10	57056.9	53271.6	45303.1	52787.6	58012.7	58441.3	54683.8	55200	57025.8	52418.7	50861.9	43131.9	55933.4	42752.3
K02948	RP-S11, MRPS11, rpsK; small subunit ribosomal protein S11	57053.9	53259.6	45289.1	52772.6	57988.3	58433.6	54678.8	55182.9	57022.2	52418.7	50860.6	43131.9	55929	42752.3
K02950	RP-S12, MRPS12, rpsL; small subunit ribosomal protein S12	57056.9	53271.6	45303.1	52787.6	58012.7	58441.3	54683.8	55200	57025.8	52418.7	50861.9	43131.9	55933.4	42753.8
K02952	RP-S13, rpsM; small subunit ribosomal protein S13	57008.9	53226.6	44741.1	52736.6	57965.7	58400.3	54647.8	55173	56989.8	52418.7	50861.9	42561.9	55916.4	42483.3
K02954	RP-S14, MRPS14, rpsN; small subunit ribosomal protein S14	58373.4	55566.7	47232.8	53414.4	59392.6	59773	55444.2	56471.7	58175.4	53821.9	51377.4	45387.5	57377.8	44753.6
K02956	RP-S15, MRPS15, rpsO; small subunit ribosomal protein S15	56861.9	53003.6	43948.1	52260.6	57792.7	57987.3	54264.8	54950	56841.8	52133.7	50580.9	41742.9	55728.4	41655.3
K02959	RP-S16, MRPS16, rpsP; small subunit ribosomal protein S16	57056.9	53271.6	45254.1	52779.9	58001.7	58437.3	54683.8	55179	57011.8	52392.7	50849.9	43042.9	55927.4	42692.3
K02961	RP-S17, MRPS17, rpsQ; small subunit ribosomal protein S17	56908.9	53038.6	45148.1	52668.6	57849.7	58249.3	54501.8	54981	56852.8	52238.7	50663.9	42957.9	55687.4	42622.3
K02962	RP-S17e, RPS17; small subunit ribosomal protein S17e	0	0	0	0	0	0	0	0	0	0	0	0	0	2
K02963	RP-S18, MRPS18, rpsR; small subunit ribosomal protein S18	58883.3	55364.2	45545.3	53349	59673	59008.6	55173.5	56351.2	58001.7	52962	51799.6	43295.9	57090.7	42989.3
K02965	RP-S19, rpsS; small subunit ribosomal protein S19	57056.9	53271.6	45303.1	52787.6	58012.7	58441.3	54683.8	55200	57025.8	52418.7	50861.9	43131.9	55933.4	42752.3
K02966	RP-S19e, RPS19; small subunit ribosomal protein S19e	0	0	0	0	0	0	0	0	0	0	0	0	0	2
K02967	RP-S2, MRPS2, rpsB; small subunit ribosomal protein S2	57056.9	53269.6	45303.1	52787.6	58005.7	58441.3	54678.8	55200	57025.8	52418.7	50861.9	43131.9	55930.4	42744.3
K02968	RP-S20, rpsT; small subunit ribosomal protein S20	57053.9	53259.6	45289.1	52766.6	57989.7	58441.3	54680.8	55180.9	57020.2	52418.7	50861.9	43131.9	55932	42750.3
K02970	RP-S21, MRPS21, rpsU; small subunit ribosomal protein S21	32458.9	29755.8	41209.1	33326.2	37753.2	37368.2	33984.2	34704.6	32265	31410	31916.7	38074.7	29939.9	38125.1
K02972	sra; stationary-phase-induced ribosome-associated protein	3	0	3	4	17	24.25	0	4.14	3.6	0	1.29	0	1.38	44
K02974	RP-S24e, RPS24; small subunit ribosomal protein S24e	0	0	0	0	0	0	0	0	0	0	0	0	0	2
K02975	RP-S25e, RPS25; small subunit ribosomal protein S25e	0	0	0	0	0	0	0	0	0	0	0	0	0	2
K02976	RP-S26e, RPS26; small subunit ribosomal protein S26e	0	0	0	0	0	0	0	0	0	0	0	0	0	2
K02977	RP-S27Ae, RPS27A; small subunit ribosomal protein S27Ae	0	0	0	0.67	0	0	0	0	0	0	0	0	0	2
K02978	RP-S27e, RPS27; small subunit ribosomal protein S27e	0	0	0	0	0	0	0	0	0	0	0	0	0	2
K02979	RP-S28e, RPS28; small subunit ribosomal protein S28e	0	0	0	0	0	0	0	0	0	0	0	0	0	2
K02982	RP-S3, rpsC; small subunit ribosomal protein S3	57063.6	53280.1	45303.1	52796.6	58030.2	58446.3	54693.8	55212.3	57036.3	52424.5	50861.9	43131.9	55971.4	42754.8
K02984	RP-S3Ae, RPS3A; small subunit ribosomal protein S3Ae	0	0	0	0	0	0	0	0	0	0	0	0	0	2
[truncated: 5,850 more rows]

## Sheet: path_abun_unstrat_descrip
pathway	description	T6_1	T6_2	T5_1	T5_2	T4_1	T4_2	T3_1	T3_2	T2_1	T2_2	T1_1	T1_2	CK_1	CK_2
1CMET2-PWY	N10-formyl-tetrahydrofolate biosynthesis	42817.3	41698.9	35819.1	38662.5	43024.7	42828.1	39173.4	41680.8	42109.5	38276.4	39547.1	32163.1	42506.4	30499.3
3-HYDROXYPHENYLACETATE-DEGRADATION-PWY	4-hydroxyphenylacetate degradation	3142.55	3014.87	3443.99	2310.87	2558.57	3547.02	3018.81	2860.71	2882.05	2704.6	2334.07	4004.46	3145.99	2603.82
AEROBACTINSYN-PWY	aerobactin biosynthesis	166.896	264.587	3.1979	23.9314	99.1834	297.674	19.5662	160.9	22.6227	132.666	244.324	0	106.928	0
ALL-CHORISMATE-PWY	superpathway of chorismate metabolism	12247.8	12833.1	5396.59	12402.6	24101.1	13396.2	15964	18526.7	13076.5	10206.7	15082.1	5604.75	15167.6	7812.04
ANAEROFRUCAT-PWY	homolactic fermentation	55925.2	52158.7	29202.9	45779.8	58274.6	52385.1	48921.3	53256.5	52357.9	46312.2	47539.3	29385.8	54599.3	30761.5
ANAGLYCOLYSIS-PWY	glycolysis III (from glucose)	65233.9	60821.4	48996.2	59002.8	66899.9	66000.4	61727.2	63237.6	64804.8	59219.4	57457.8	47709.4	63629.7	47621.6
ARG+POLYAMINE-SYN	superpathway of arginine and polyamine biosynthesis	17667.5	18819.1	9839.49	17497.2	21839.6	20338.8	17657.6	19501	18042.7	16788.6	17979.6	10548.6	17277.9	11566
ARGDEG-PWY	superpathway of L-arginine, putrescine, and 4-aminobutanoate degradation	118.625	431.604	491.661	175.385	202.815	237.059	93.4649	106.552	81.9134	293.636	103.567	199.602	128.67	226.975
ARGORNPROST-PWY	arginine, ornithine and proline interconversion	18531.6	19450.9	6529.09	14413.6	18779.9	16010.5	15738.8	17484.8	19526.2	13687.1	14157.5	7232.81	18795.5	6262.52
ARGSYN-PWY	L-arginine biosynthesis I (via L-ornithine)	58539.9	55154.6	46690.6	53518	59764.7	59536.1	55666.9	56535.7	58272.1	53395.3	51605.9	44536.3	57486.2	43383.8
ARGSYNBSUB-PWY	L-arginine biosynthesis II (acetyl cycle)	63544.4	59309.9	49651.1	57321.1	64640.3	63963.3	59831.2	61320.3	62961.4	57580.1	55733.8	47314.2	61946.6	46935.4
ARO-PWY	chorismate biosynthesis I	63740.6	59125.7	51399.6	57810.5	64495.8	64477.9	59825.3	61078.2	62880.4	57825.3	56116.7	49409.9	61649.4	48219.1
ASPASN-PWY	superpathway of L-aspartate and L-asparagine biosynthesis	13366.7	10027.8	12674.5	11451.7	17458	11176.8	10823.4	11794.9	10824	9944.57	11012.3	12493.8	11637.4	10619.3
AST-PWY	L-arginine degradation II (AST pathway)	430.557	728.73	811.312	390.984	624.516	1061.24	317.836	511.595	305.734	413.494	803.344	711.72	548.336	470.005
BIOTIN-BIOSYNTHESIS-PWY	biotin biosynthesis I	11834.6	13732.5	14637.8	14257.1	11999	16438.3	12769.6	11559.6	11073.8	11864.5	13448.4	13661.7	10927.8	13921
BRANCHED-CHAIN-AA-SYN-PWY	superpathway of branched amino acid biosynthesis	84948.3	81563.6	76931.5	79421.8	87041.7	89041.3	82939.7	83513.2	85876.6	80196.8	75321.6	72725.2	85057.6	68503.8
CALVIN-PWY	Calvin-Benson-Bassham cycle	64903.7	60448.2	50727.1	58265.7	67208	64588.7	60505.1	62385.9	62868	57716.9	57237.4	47998.6	63784.7	45896
CATECHOL-ORTHO-CLEAVAGE-PWY	catechol degradation to &beta;-ketoadipate	3705.93	3271.36	6273.98	2867.59	3284.46	3774.67	2516.3	3083.78	3427.3	3043.54	3013.73	6588.99	3009.55	4728.71
CENTBENZCOA-PWY	benzoyl-CoA degradation II (anaerobic)	0	0	0	0	2.9214	2.3222	0	0	0	0	0	0	0	0
CENTFERM-PWY	pyruvate fermentation to butanoate	1196.67	1030.95	823.792	919.968	960.272	1862.04	852.049	1297.17	938.476	1141.94	1158.46	974.534	813.812	812.214
CHLOROPHYLL-SYN	chlorophyllide a biosynthesis I (aerobic, light-dependent)	1999.54	1953.89	243.669	1077.2	10642.4	1396.17	4121.21	4836.15	2699.44	1325.64	2372.08	210.429	3354.18	704.307
COA-PWY	coenzyme A biosynthesis I	59603.5	55315.6	46944.6	54775.9	59523	61073.5	56702.9	57948	59841.3	54967.6	53363.1	45352.8	57885	45653.6
COBALSYN-PWY	adenosylcobalamin salvage from cobinamide I	28172.6	29781.3	21585.3	27063.8	34399.1	31428.9	30011.2	29377	31163.1	28438.3	24719.2	19974.9	30305	17240.3
CODH-PWY	reductive acetyl coenzyme A pathway	8283.23	6133.3	776.315	5960.45	7860.3	8890.99	7396.15	8203.2	8099.62	6021.09	6148.79	739.607	8732.08	1550.79
COLANSYN-PWY	colanic acid building blocks biosynthesis	36336.2	34522.3	44734.9	36179.6	40344	39644.1	36042.8	38103.5	36596.5	35479.5	34911.2	42223.2	33801.2	39873.7
COMPLETE-ARO-PWY	superpathway of aromatic amino acid biosynthesis	66990	62090.5	54116.7	60868.1	67745.6	67939.9	62988.2	64260.4	66079.9	60890.2	59121.8	51887	64701.1	50784.1
CRNFORCAT-PWY	creatinine degradation I	7666.04	4644.13	434.604	2804.36	5994.27	3683.16	3075.44	3727.69	3462.39	3277.93	4991.48	125.246	5951.37	211.797
DAPLYSINESYN-PWY	L-lysine biosynthesis I	54962.9	54040.6	46452.3	50469.6	55335.2	56357.3	52127.3	52970.6	54494.4	50778.4	48741.8	44116.5	55122.4	39616.1
DENITRIFICATION-PWY	nitrate reduction I (denitrification)	2258.85	1860.83	647.42	1696.91	1953.13	1954.85	1807.41	1935.89	1777.94	1546	1996.23	604.705	1799.38	695.637
DENOVOPURINE2-PWY	superpathway of purine nucleotides de novo biosynthesis II	15688.9	14980.6	27917.9	14862	14697.3	15362.6	12543.6	14255.4	14059	16439.1	16953.4	22616	14969.9	27859.7
DHGLUCONATE-PYR-CAT-PWY	glucose degradation (oxidative)	12.9724	111.711	465.084	84.0651	34.0838	720.8	39.0269	0	19.9378	14.9766	15.467	247.502	44.2321	208.535
DTDPRHAMSYN-PWY	dTDP-L-rhamnose biosynthesis I	62058.2	55078.9	47833.8	55048.8	64100.2	59843.1	57384	58235.6	60674.8	53194.7	52966.2	45403	60196.7	44771.5
ECASYN-PWY	enterobacterial common antigen biosynthesis	37.1313	216.647	75.3351	55.1676	118.168	105.368	44.2914	55.1569	26.8888	151.172	54.8498	74.8509	64.2785	143.501
ENTBACSYN-PWY	enterobactin biosynthesis	14942.6	14232	2380.24	10172.8	12923	9883.13	8535.98	11928.6	10500	8520.72	10949.6	3203.78	11300.5	3316.36
FAO-PWY	fatty acid &beta;-oxidation I	70177.9	70516.7	51118.6	67810.7	68366	73856.9	66618.6	66898.1	71023.8	64473.4	65382	50355.8	71220.6	46713.1
FASYN-ELONG-PWY	fatty acid elongation -- saturated	67505.9	66193.5	82598.6	67641.9	63239.4	75482.6	65627.4	69428	68695.6	69074.2	65036.3	80214.2	59443.5	73033.6
FASYN-INITIAL-PWY	superpathway of fatty acid biosynthesis initiation (E. coli)	16885.8	21820.5	33010	19721.8	17508	26456.3	19062.2	19678.7	15259.6	18317.9	21746.5	28106	16934.1	24238.9
FERMENTATION-PWY	mixed acid fermentation	19541.6	18766.9	22964	19724.4	29290.9	22916.7	21029.5	22363.6	20880.8	19788.2	19382.2	21132.7	19593.6	19905.8
FOLSYN-PWY	superpathway of tetrahydrofolate biosynthesis and salvage	42885	40421.8	27797	37725.3	44402.1	41172.8	38955.6	41294.1	40868.3	36066.6	39137	26900.3	42335.3	26037.7
FUC-RHAMCAT-PWY	superpathway of fucose and rhamnose degradation	477.486	461.213	454.971	564.58	656.348	699.072	526.191	467.099	580.382	449.753	607.471	318.123	571.118	565.873
FUCCAT-PWY	fucose degradation	289.957	252.088	494.049	362.082	389.928	505.164	595.827	512.575	369.988	270.309	350.829	307.673	381.693	436.297
GALACT-GLUCUROCAT-PWY	superpathway of hexuronide and hexuronate degradation	7581.82	6500.18	9953.17	8497.99	7834.58	7884.21	8267.01	6489.65	8611.31	7695.25	6488.87	8933.63	7692.33	7131.74
GALACTARDEG-PWY	D-galactarate degradation I	1900.55	2415.56	3452.63	2334.38	2055.56	2755.64	2123.78	1569.56	2155.61	2269.6	1868.83	3511.91	1920.04	2916.88
GALACTUROCAT-PWY	D-galacturonate degradation I	11087.6	10586.4	19317.7	10180.1	9778.59	12190.2	10101.1	11225.7	11097.7	11788.3	10295.9	18957	9865.57	16451.2
GALLATE-DEGRADATION-I-PWY	gallate degradation II	1775.29	2388.71	167.453	1247.26	2192.47	1448.84	1292.93	2562.17	1876.18	1142.1	1261.83	299.329	2083.25	341.677
GALLATE-DEGRADATION-II-PWY	gallate degradation I	1775.29	2388.71	323.039	1247.26	2192.47	1448.84	1292.93	2562.17	1876.18	1142.1	1261.83	446.525	2083.25	239.928
GLCMANNANAUT-PWY	superpathway of N-acetylglucosamine, N-acetylmannosamine and N-acetylneuraminate degradation	2923.07	3172.23	2086.2	2315.24	4891.81	3111.06	4387.63	5161.25	3357.25	2839.78	3386.94	2448.95	3685.74	2611
GLUCARDEG-PWY	D-glucarate degradation I	6188.77	5848.49	4940.5	4255.39	4063.25	5175.32	3927.52	5712.22	5391.05	4861.3	4969.12	5007.24	4059.81	4348.58
GLUCARGALACTSUPER-PWY	superpathway of D-glucarate and D-galactarate degradation	1900.55	2415.56	3452.63	2334.38	2055.56	2755.64	2123.78	1569.56	2155.61	2269.6	1868.83	3511.91	1920.04	2916.88
GLUCONEO-PWY	gluconeogenesis I	61487.9	57957.8	42579.5	50855.5	66216.8	57464.8	55345.7	58622.6	58561.1	51029	51906.9	40254.2	61147.3	37539.4
GLUCOSE1PMETAB-PWY	glucose and glucose-1-phosphate degradation	1510.86	2787.01	2686.91	2253.7	3962.9	3610.66	2801.5	2029.35	1960.9	2562.1	2357.78	3388.54	2217.63	2884.93
GLUCUROCAT-PWY	superpathway of &beta;-D-glucuronide and D-glucuronate degradation	12167.3	10535.6	10560.1	9555.21	12219.9	9880.32	9755	10755.5	10940.3	9394.56	9836.88	12398.1	11750.1	8239.89
GLUTORN-PWY	L-ornithine biosynthesis	56795.2	53991.1	48377.2	52744	58962.4	58210.7	54085.6	54447.2	55630.6	51900	51100.8	46338.3	55863.8	43216.2
GLYCOCAT-PWY	glycogen degradation I (bacterial)	40621.4	38292.6	39503.1	37606.9	45464.5	41285.6	38277.9	39928.4	39978.2	36894.3	36558.2	38523	39215.9	36109.2
GLYCOGENSYNTH-PWY	glycogen biosynthesis I (from ADP-D-Glucose)	47083.2	42712.7	38480.5	41475.6	48737	44740.3	41399.3	44618.2	44627	39767.5	42214.4	37531.2	44418.6	37547.6
GLYCOL-GLYOXDEG-PWY	superpathway of glycol metabolism and degradation	245.223	351.269	640.97	250.131	308.692	302.286	158.087	156.315	202.056	241.303	264.985	624.362	164.374	562.29
GLYCOLYSIS	glycolysis I (from glucose 6-phosphate)	64079.7	59522.9	43210.6	53902.9	67677.1	61523.1	58386.8	61556.6	61274.8	54153.7	55146	41445.8	62511.9	40538.4
GLYCOLYSIS-E-D	superpathway of glycolysis and Entner-Doudoroff	54004.9	50936.1	29710.5	45505	56697.5	51806	48476.6	51986.9	51718.3	45762.4	46697.3	30157	53154.1	31702.5
GLYCOLYSIS-TCA-GLYOX-BYPASS	superpathway of glycolysis, pyruvate dehydrogenase, TCA, and glyoxylate bypass	42547.8	43027.1	31834.8	35121.3	42661	43337	37223	39328.9	37833.6	37783.7	37368.3	31508.9	40959.2	30712.4
GLYOXYLATE-BYPASS	glyoxylate cycle	38303.5	37416.8	36335.9	34650.6	38211.6	38406.3	34727.2	34541.3	36586	33581.3	32333.1	35336.8	38071.2	29154.8
GOLPDLCAT-PWY	superpathway of glycerol degradation to 1,3-propanediol	245.546	140.481	282.53	114.426	160.08	116.499	59.2089	199.187	232.152	77.7228	154.249	269.415	233.254	416.444
HCAMHPDEG-PWY	3-phenylpropanoate and 3-(3-hydroxyphenyl)propanoate degradation to 2-oxopent-4-enoate	1647.55	1591.16	1018.77	907.567	1518.45	1568.71	1204.61	1485.35	1383.84	1231.64	1177.24	1140.02	1549.42	921.859
HEME-BIOSYNTHESIS-II	heme biosynthesis I (aerobic)	37540.5	35000	25674.4	30038.7	37912.3	35450.6	32268.1	36522.6	36044	31802.9	31781.2	27134.2	36652.5	25610.1
HEMESYN2-PWY	heme biosynthesis II (anaerobic)	50228.1	48704	43855.1	45206.6	54750.4	52001.9	47332	50699.9	48848.3	45535.6	45369	43537.2	49172	41019.1
HEXITOLDEGSUPER-PWY	superpathway of hexitol degradation (bacteria)	17415.2	13044.8	2662.68	10238.9	15656.9	11902.1	11725.7	12178.6	12744.7	11971.3	12975.9	2997.15	15336.5	3245.13
HISDEG-PWY	L-histidine degradation I	32939.7	31124.5	24417.5	27052	30153.3	28793.8	26239.1	29238.9	28589.8	24912.6	28217.7	24408.1	32487.1	19589.7
HISTSYN-PWY	L-histidine biosynthesis	55519.4	51251.2	44050.1	51456.8	56011.2	57372	53391.3	53929.9	54930.4	51639.7	49822	42524.3	53473.7	40241.3
HOMOSER-METSYN-PWY	L-methionine biosynthesis I	42989.1	39769.2	29595.7	36769.8	41133.3	39319.5	36799.6	38321.2	40233.3	35125.1	36141.3	31532.4	42210.1	28982.9
HSERMETANA-PWY	L-methionine biosynthesis III	44415.6	41121	43011.1	43034.8	43910.4	46893.9	43139.3	40886.6	44475.2	42436.3	39080.9	41493	43926.2	34670.1
ILEUSYN-PWY	L-isoleucine biosynthesis I (from threonine)	92875.6	91354.6	96318.3	87650.8	94884.5	98076.1	90327.4	90455.3	92652.9	88288.7	82394.4	90772.2	93353.9	81187.5
KDO-NAGLIPASYN-PWY	superpathway of (Kdo)2-lipid A biosynthesis	992.987	1293.89	604.524	679.648	912.6	1127.56	521.71	576.548	551.952	595.493	577.188	547.763	492.885	666.6
KETOGLUCONMET-PWY	ketogluconate metabolism	1345.32	1712.24	1551.3	1231.82	1975.66	2251	1637.62	1246.82	1475.58	987.456	1428.82	1518.45	1624.31	1275.9
LACTOSECAT-PWY	lactose and galactose degradation I	367.225	744.974	1321.56	453.447	517.723	270.592	291.555	443.543	404.216	712.475	624.559	1618.89	468.079	1606.03
LEU-DEG2-PWY	L-leucine degradation I	34011	33249.3	32363.6	31753.2	33454.8	35094.3	30872.6	31847.3	34190.7	29692	30248.8	31885.3	33778.8	26443.5
LIPASYN-PWY	phospholipases	743.709	1133.68	0	852.42	1073.35	1002.18	953.186	704.325	884.941	697.788	964.972	24.059	820.619	12.7517
LPSSYN-PWY	superpathway of lipopolysaccharide biosynthesis	0	0	0	0	0	63.5124	0	0	0	0	18.8794	0	0	19.1603
MET-SAM-PWY	superpathway of S-adenosyl-L-methionine biosynthesis	49122.5	45761.6	36849.9	43316.7	47951.5	46705.3	43657.3	44769.6	46770.3	41771.4	42260	37600.5	48056.8	34806.1
METH-ACETATE-PWY	methanogenesis from acetate	200.565	97.4741	584.505	273.632	108.06	199.959	148.538	171.692	172.316	284.696	256.975	544.956	137.373	604.745
METHANOGENESIS-PWY	methanogenesis from H2 and CO2	0	0	0	0	0	0	0	5.9939	14.962	0	0	0	0	0
METHGLYUT-PWY	superpathway of methylglyoxal degradation	94.4365	328.921	387.613	118.029	117.36	183.454	73.9423	71.0708	51.5664	218.015	97.6061	244.867	115.147	244.849
METHYLGALLATE-DEGRADATION-PWY	methylgallate degradation	2200.58	2951.3	208.934	1547.9	2714.31	1797.85	1605.31	3161.35	2324.69	1418.59	1565.65	373.09	2580.29	425.534
NAD-BIOSYNTHESIS-II	NAD salvage pathway II	552.167	1350.42	776.685	727.623	880.544	839.588	725.053	575.065	464.806	779.823	942.267	428.267	661.625	711.757
NADSYN-PWY	NAD biosynthesis II (from tryptophan)	5418.45	8588.35	6109.84	4316.91	4719.52	6269.5	4720.83	5415.63	4837.65	5670.15	5135.06	6428.25	4934.72	5796.5
NAGLIPASYN-PWY	lipid IVA biosynthesis	23600.8	21014.2	40647.1	26188.8	22579.5	26329.4	23446.4	23368.3	22848.3	23241.1	23750.7	37555.5	19716.9	35106.3
NONMEVIPP-PWY	methylerythritol phosphate pathway I	52950	48943.2	43176.4	49175.2	53978.1	53487.6	50982.6	50686.5	53531.8	48728.8	46341.6	40929.5	51962.7	40122.1
NONOXIPENT-PWY	pentose phosphate pathway (non-oxidative branch)	76323.9	71637.5	62391.5	70737.7	79517.2	78342.3	73025.3	73957.4	75873.4	69184.8	67587.6	60020.8	76001.2	57476
OANTIGEN-PWY	O-antigen building blocks biosynthesis (E. coli)	56321.7	53434	45892.4	52668.1	58889.5	57870.4	54692.8	54707.2	56508.4	51932.6	50035	44160.9	56061.3	42340.7
ORNARGDEG-PWY	superpathway of L-arginine and L-ornithine degradation	118.625	431.604	491.661	175.385	202.815	237.059	93.4649	106.552	81.9134	293.636	103.567	199.602	128.67	226.975
ORNDEG-PWY	superpathway of ornithine degradation	2134.23	2097.49	582.737	1884.03	2315.46	2675.82	2135.66	2188.85	1934.9	1566.31	2277.46	248.632	2467.83	306.264
P101-PWY	ectoine biosynthesis	4359.03	4167.93	3934.52	2375.84	3445.58	3339.51	2285.21	3823.05	3259.89	3036.59	2937.99	4942.35	3396.26	3918.64
P105-PWY	TCA cycle IV (2-oxoglutarate decarboxylase)	56813	57222.6	49235.7	48779.4	56470.6	58635.4	50920.9	53233.4	52375.8	51695.6	50461.5	46556.7	55260.9	42717.4
P108-PWY	pyruvate fermentation to propanoate I	63874.4	61661.3	48440.7	59302.8	63585.6	64826.6	60898.9	62170.4	64815.6	57826.4	55870.9	46721.7	65168.5	42344
P122-PWY	heterolactic fermentation	17755.1	17098.6	17189	17469	24345.1	20529.4	19160.1	20195	19839.3	18150.9	17225.1	18417.5	17881.5	17524.2
P124-PWY	Bifidobacterium shunt	33987.1	34785.8	30858.1	32890.5	43027.4	35988.3	36332.7	35150.9	37665.5	32892.8	28223.8	33477.8	37692.8	28609.3
P125-PWY	superpathway of (R,R)-butanediol biosynthesis	6413.67	5503.5	902.465	2828.18	5569.6	3817.37	3262.51	4468.21	3817.43	3319.36	4539.72	822.415	5390.8	878.62
P161-PWY	acetylene degradation	20194.2	17933.1	9082.5	13129.6	23598.8	16203.3	16033.2	23239	17549.7	12924.7	17900.9	10050.1	22405.8	10018.7
P162-PWY	L-glutamate degradation V (via hydroxyglutarate)	819.534	1730.01	1099.19	1370.32	1497.42	1598.98	1499.62	1670.52	1487.03	1701.29	1919.97	1072.05	2047.31	1182.5
P163-PWY	L-lysine fermentation to acetate and butanoate	12517	11268.7	2414.57	9073.84	11960.1	8772.56	8420.71	12085.8	11714.9	6679.46	10191.4	2920.43	12765.4	2781.88
P164-PWY	purine nucleobases degradation I (anaerobic)	34322.8	31143.8	31127.7	30911.5	31356.7	32008.3	28067	31400.9	30683.8	26789.3	30495.5	31697.8	30921	27170.2
P184-PWY	protocatechuate degradation I (meta-cleavage pathway)	1172.49	1138.68	184.015	819.255	1238.15	1201.37	1288.3	1100.96	1193.04	750.328	697.751	311.785	1316.09	292.09
P221-PWY	octane oxidation	8088.89	8040.13	1536.92	4890.33	8716.06	7053.27	5478.86	7998.07	7340.11	4962.64	6959.83	1239.29	9144.72	1147.59
P23-PWY	reductive TCA cycle I	53869.3	47762.5	35263.8	51841.1	55131.8	57608.6	51390.5	51574.5	52543.6	49677.4	48178.9	35846.7	50774.5	38137.1
P241-PWY	coenzyme B biosynthesis	1107.9	946.552	447.131	854.471	1925.24	1593.01	1364.05	1429.8	1051.72	992.168	718.338	373.394	1081.04	799.274
P261-PWY	coenzyme M biosynthesis I	1780.3	2691.56	886.184	2298.5	2443.61	2884.62	2826.18	2617.75	2779.1	2570.74	1690.51	617.297	2251.89	1167.11
P281-PWY	3-phenylpropanoate degradation	5877.87	7279.31	11634.5	6302.35	6443.1	7155.59	6498.48	5931.99	5743.27	6369.74	6173.84	9493.44	6339.31	6976.33
P341-PWY	glycolysis V (Pyrococcus)	234.497	321.161	27.4911	0	249.797	62.465	82.4347	94.9161	95.2666	174.345	142.291	0	216.342	82.4139
P381-PWY	adenosylcobalamin biosynthesis II (late cobalt incorporation)	3045.54	3490.89	2219.9	2839.75	3251.7	4777.13	2598.65	2914.67	2424.1	3381.26	2908.91	3085.89	2863.08	2629.05
P4-PWY	superpathway of L-lysine, L-threonine and L-methionine biosynthesis I	51647.1	49856.3	41804.8	46843.8	51241.6	51676.7	47458.5	48815.4	50343.6	46245	45504.4	40649.8	50824.1	37581.6
P42-PWY	incomplete reductive TCA cycle	49821.3	45649.5	35461.3	43043.8	45167.3	48097.7	42103.5	45768.3	46275.9	42589	43081.3	34960.7	45952.9	37351.1
P441-PWY	superpathway of N-acetylneuraminate degradation	6658.41	6966.81	5245.4	5344.29	9864.39	7143.99	7868.86	9447.82	7001.04	6284.43	7565.35	5895.65	8243.62	6177.92
P461-PWY	hexitol fermentation to lactate, formate, ethanol and acetate	4848.38	3994.88	524.644	2786.22	5157.82	3557.2	3570.18	3921.38	3523.95	3650.98	4762.5	592.06	5252.94	650.955
P562-PWY	myo-inositol degradation I	11831.1	11875.2	3792.17	7739.27	11633.2	9753.58	8861.98	10119.4	10119.4	8856.84	9025.33	4793.01	12280.2	4159.68
P621-PWY	nylon-6 oligomer degradation	828.277	1314.96	2122.71	1251.51	903.13	1520.02	954.625	827.149	856.32	1645.3	952.643	2417.68	1199.34	1684.69
PANTO-PWY	phosphopantothenate biosynthesis I	55728.7	52569.8	46635.7	51987.4	57458.1	57947.9	54052.5	53758.8	57132.9	52233.4	48893.8	42938	54913.3	41720.5
PANTOSYN-PWY	pantothenate and coenzyme A biosynthesis I	52712.9	48718.9	45901	48035.6	53817.6	53488.6	50375.7	50532	53843.5	48738.3	46200.1	43659.7	51612.6	40677
PENTOSE-P-PWY	pentose phosphate pathway	62270.7	60362.9	50969.2	57611.2	65363.6	64568.7	59941.1	60789	63262.3	58050.4	55504.3	50729.1	62777.6	47569.7
PEPTIDOGLYCANSYN-PWY	peptidoglycan biosynthesis I (meso-diaminopimelate containing)	57841.1	54694.3	42354.1	53465.2	59969.7	58667.5	55379.7	55825	57299.1	52309	51391.3	40373.2	57772.5	38980.3
PHOSLIPSYN-PWY	superpathway of phospholipid biosynthesis I (bacteria)	74651.7	70942.9	57607.8	69285.8	75818.4	76276.9	70608.8	72118.2	73943.6	67677.6	67023.8	55382.2	72874.9	54677.8
POLYAMINSYN3-PWY	superpathway of polyamine biosynthesis II	10290.3	11024.2	5549.89	10256.6	12767.8	11980.4	10225.2	11516	10500.3	9812.97	10685.3	6051.92	9902.86	6733.86
POLYAMSYN-PWY	superpathway of polyamine biosynthesis I	10471.2	11419.9	5500	10503.6	13503	12334.3	10556.6	11880.1	10734.5	10009.6	10959.2	5985.29	10242.1	6675.42
POLYISOPRENSYN-PWY	polyisoprenoid biosynthesis (E. coli)	52209.9	47950.3	47235	48347.6	49252.5	52972	48076.8	50189.9	49882.3	46475	46938	45607.3	49196.6	43682.2
PPGPPMET-PWY	ppGpp biosynthesis	4557.33	7146.56	8635.92	7039.49	6189.93	8218.01	5636.68	5584.72	4544.47	6948.12	6038.24	9847.24	5777.26	6991.63
PROTOCATECHUATE-ORTHO-CLEAVAGE-PWY	protocatechuate degradation II (ortho-cleavage pathway)	32831.8	32866.3	27805.7	28954	33148.8	31655.7	29141.4	29453.7	33382.9	29322.9	27528.7	27317.3	33882.9	20725.3
PRPP-PWY	superpathway of histidine, purine, and pyrimidine biosynthesis	14913	15230.3	22190.5	15114.9	14844.8	16544	13379.7	14481.4	13543.5	16167.5	16178.9	19643.5	14978.6	23631.3
PWY-1269	CMP-3-deoxy-D-manno-octulosonate biosynthesis I	24081.8	22283.8	38242	26102.2	19609.2	26294.9	22276.4	22451.7	22529.9	23167.9	24342.7	34975.8	19587.3	33420.5
PWY-1361	benzoyl-CoA degradation I (aerobic)	187.262	17.9374	51.2682	77.6417	260.062	132.495	66.5017	184.472	104.341	106.538	267.374	57.9542	164.917	164.301
PWY-1422	vitamin E biosynthesis (tocopherols)	821.899	407.473	0	370.644	7264.67	147.908	1818.21	2837.81	955.886	16.403	843.334	0	1415.4	25.8453
PWY-1501	mandelate degradation I	786.866	1177.67	2038.08	1069.57	978.335	1338.2	1112.96	802.333	1183.96	1155.31	839.989	2331.88	1146.58	1476.58
PWY-1541	superpathway of taurine degradation	97.8601	16.7629	26.3954	7.5591	115.723	42.8419	11.4184	52.1344	0	48.0135	68.0713	70.9362	32.1188	30.5865
PWY-1622	formaldehyde assimilation I (serine pathway)	4266.26	6261.79	1327.52	4651.09	4065.53	5360.56	3364.66	5460.96	2841.96	4263.44	3976.24	500.742	3138.05	1701.72
PWY-181	photorespiration	13801.5	15375.2	17291.5	15785.7	13523.9	18768.9	13261.2	13302.5	11052.4	14351.6	16814.7	16799.6	11415	15591.1
PWY-1861	formaldehyde assimilation II (RuMP Cycle)	4300.59	2383.55	1542.38	2286.44	2444.01	3079.21	1646.14	3946.16	3389.77	2479.14	3797.02	2139.83	2790.43	3351.7
PWY-1882	superpathway of C1 compounds oxidation to CO2	749.135	1681.06	522.006	823.766	785.393	1383.72	681.554	1200.99	450.742	844.922	845.415	149.36	1030.84	469.087
PWY-2221	Entner-Doudoroff pathway III (semi-phosphorylative)	486.129	143.626	0	201.697	415.313	206.245	201.691	508.123	384.246	0	485.615	0	640.12	0
PWY-2941	L-lysine biosynthesis II	1626.16	1525.2	2264.87	1445.79	1482.48	1369.47	1148.11	1621.26	1338.66	1871.14	1717.82	1996.68	1326.54	2256.39
PWY-2942	L-lysine biosynthesis III	67594.2	65086.6	55970.7	62170.9	68174.7	68908.3	63436.9	65557.8	67060.5	61607.4	60422.5	53557.6	66181.1	51567
PWY-3001	superpathway of L-isoleucine biosynthesis I	67067.2	64285.8	60305.8	62487.3	69712.5	69835.3	65114.4	65813.2	67450.4	62697.8	60556.2	57668.1	67536.9	55663.9
PWY-3661	glycine betaine degradation I	843.873	1013.9	178.972	350.791	1118.89	374.535	255.388	989.873	238.01	548.253	692.045	350.323	556.125	686.808
PWY-3781	aerobic respiration I (cytochrome c)	191939	180994	147502	172725	193514	191297	176990	184736	188600	170464	167165	144160	187646	136908
PWY-3801	sucrose degradation II (sucrose synthase)	7022.53	4161.99	59.9061	4894.26	33722.9	4083.56	13137.5	17791.3	7517.62	2423.74	7150.23	29.9761	9511.4	713.754
PWY-3941	&beta;-alanine biosynthesis II	276.795	270.902	143.94	311.353	277.567	440.255	260.746	310.513	246.01	262.458	329.805	130.347	342.399	91.929
PWY-4361	S-methyl-5-thio-&alpha;-D-ribose 1-phosphate degradation	542.479	316.536	150.707	386.097	495.748	342.605	462.007	658.037	454.858	403.119	494.133	29.0388	484.122	26.7018
PWY-4722	creatinine degradation II	53.9699	0	0	0	5.9996	0	0	0	0	0	29.9887	11.9983	0	23.9917
PWY-4984	urea cycle	26472.5	27106.9	22205.6	24163.3	26311	26549.8	24489.4	26393.6	25772.4	22989.5	23643.1	23973.6	26078.2	20600.1
PWY-5005	biotin biosynthesis II	172.174	369.025	295.673	303.324	294.626	260.819	300.376	350.784	285.057	329.949	386.039	338.178	414.336	318.627
PWY-5022	4-aminobutanoate degradation V	29671.1	28952.4	21793.3	23807.9	28518.4	26692.1	24600.5	26580	27955.8	24069.1	24154.5	20887.3	29316.9	17746.6
PWY-5028	L-histidine degradation II	4066.44	5424.23	11674.5	5084.79	4778.45	7779.93	5371.37	4232.67	4456.66	5241.26	4639.17	10133.3	4394.86	7297.06
PWY-5088	L-glutamate degradation VIII (to propanoate)	330.724	324.132	668.13	231.729	335.296	605.429	274.326	269.069	286.779	226.568	327.275	516.018	374.788	888.639
PWY-5097	L-lysine biosynthesis VI	62877.1	60358	53405.3	58226.1	63253.4	63798.7	59081.8	60568.4	62056.1	57605.6	56625.9	50977.7	61175.6	49065.9
PWY-5100	pyruvate fermentation to acetate and lactate II	17292.9	16089.4	20491.2	16668	17512.7	19105.9	16646.1	17091.8	15841.7	16728.8	16426.8	19565.3	17806.9	19292.2
PWY-5101	L-isoleucine biosynthesis II	96650.6	94375.9	97104.8	91099.8	98881.5	102203	94305.7	94321.3	96742	91862.6	85823.7	91319.4	97161.6	82870.7
PWY-5103	L-isoleucine biosynthesis III	74511.3	70554.7	66097.6	69511.5	76466.2	77515.3	72588.3	73081.1	75059.5	69892.8	65913.4	62810.4	74463.9	59316
PWY-5104	L-isoleucine biosynthesis IV	37281.5	31639	35306.5	37764.2	39618.7	42474.6	36653.8	35850.2	36132.3	35448.7	33776.6	32374.3	34655.5	34806.3
PWY-5121	superpathway of geranylgeranyl diphosphate biosynthesis II (via MEP)	55411.2	51576.5	42555.1	50329.7	56237.5	55451.3	52359.3	53179.5	55591.9	50440.7	48145.7	41779.7	54347.3	40992
PWY-5154	L-arginine biosynthesis III (via N-acetyl-L-citrulline)	42563.9	41735.2	48433	44075	41076.1	46708	42191.1	40138.3	43728.2	41933	39330.5	45922.3	40680	42588.3
PWY-5177	glutaryl-CoA degradation	437.682	967.569	597.489	757.008	836.992	881.959	842.782	965.23	834.073	958.046	1125.24	579.536	1184.98	652.405
PWY-5178	toluene degradation IV (aerobic) (via catechol)	3208.4	3007.3	2391.81	1605.24	3005.47	2082.13	1829.42	2839.75	2096.57	1317.48	2351.53	2338.95	2888.08	1344.38
PWY-5180	toluene degradation I (aerobic) (via o-cresol)	12320.8	11439.4	6952.15	8577.71	13315.6	10332	9299.99	12219.6	11041.9	8549.28	10046.2	7468.52	13122.4	6756.18
PWY-5181	toluene degradation III (aerobic) (via p-cresol)	6403.75	6049.75	5546.73	6300.17	6168.76	6951.42	5338.33	5428.67	5495.46	5899.19	5809.25	6305.03	5940.39	3806.87
PWY-5182	toluene degradation II (aerobic) (via 4-methylcatechol)	12320.8	11439.4	6952.15	8577.71	13315.6	10332	9299.99	12219.6	11041.9	8549.28	10046.2	7468.52	13122.4	6756.18
PWY-5183	superpathway of aerobic toluene degradation	458.934	677.335	1160.64	682.121	854.464	2066.93	245.539	416.736	198.634	395.187	1122.82	855.999	954.253	682.543
PWY-5188	tetrapyrrole biosynthesis I (from glutamate)	63605.4	59634.5	50665.3	58713	64471.7	65070.1	60272.6	61042.5	63430.9	58412.5	56167.2	49438.2	62630.3	47933.6
PWY-5189	tetrapyrrole biosynthesis II (from glycine)	58929	55836.1	47734.2	54804	60372.6	60877.4	56195.2	56810.3	59039.4	54751.7	52326.5	45923.8	58244.8	44581.1
PWY-5198	factor 420 biosynthesis	1545.98	1179.89	188.36	672.128	14768.6	527.844	4951.59	6472.66	1982.88	378.242	2700.9	235.346	3301.57	998.657
PWY-5265	peptidoglycan biosynthesis II (staphylococci)	2149.17	2121.92	606.785	521.074	1709.55	1238.91	1100.19	1587.67	697.807	1066.52	1866.56	492.485	2077.93	436.485
PWY-5266	p-cymene degradation	8620.08	7923.83	4307.11	5875.25	9369.1	7070.76	6081.29	8898.31	8007.71	5577.88	7180.74	4980.33	9533.21	4067.25
PWY-5273	p-cumate degradation	8620.08	7923.83	4307.11	5875.25	9369.1	7070.76	6081.29	8898.31	8007.71	5577.88	7180.74	4980.33	9533.21	4067.25
PWY-5304	superpathway of sulfur oxidation (Acidianus ambivalens)	9658.5	10309	6598.83	7955.67	9986.1	9590.75	8531.39	10137.1	9339.42	7987.95	6722.02	8588.63	10506.3	5427.65
PWY-5345	superpathway of L-methionine biosynthesis (by sulfhydrylation)	48476.1	46385.5	47316.9	45944.4	48373.5	50437.4	46224.1	45728.6	48411.7	45571.6	43328.3	44422.1	47275.3	40295.6
PWY-5347	superpathway of L-methionine biosynthesis (transsulfuration)	50469.7	46938.5	39384.9	44748.3	48743.9	49067.6	44999.8	46690.6	48151	43879	44211.6	40041.5	48321.8	37894
PWY-5384	sucrose degradation IV (sucrose phosphorylase)	1497.6	2733.93	2639.25	2211.82	3873.31	3514.9	2741.81	2002.72	1932.77	2506.16	2321.73	3296.1	2187.75	2807.28
PWY-5392	reductive TCA cycle II	7764.06	5254.26	1036.91	7562.73	7708.24	5389.43	8505.5	5812.2	7572.64	5461.89	6099.52	676.891	8813.8	1583.05
PWY-5415	catechol degradation I (meta-cleavage pathway)	9890.82	9061.23	5047.16	6846.7	10672.1	8210.85	7097.09	10097	9142.26	6528.1	8261.57	5795.54	10916	4717.26
PWY-5417	catechol degradation III (ortho-cleavage pathway)	3865.97	3265.13	3813.8	3131.54	3517.15	3816.77	2695.37	3061.88	3495.29	3189.68	3087.17	4312.91	3093.83	2700.04
PWY-5419	catechol degradation to 2-oxopent-4-enoate II	4984.72	6154.14	6318.72	4685.49	5510.7	5980.85	4670.74	5088.1	5360.96	4785.58	4654.68	6729.72	5681.69	4986.33
PWY-5420	catechol degradation II (meta-cleavage pathway)	6204.93	6987.71	5363.17	5260.68	6855.8	6569.18	5342.32	6358.5	6363.16	5260.59	5595.15	6010.37	6994.28	4780.22
PWY-5430	meta cleavage pathway of aromatic compounds	3368.72	3159.65	2669.1	1713.04	3100.15	2223.38	1859.19	2917.47	2143.8	1395.06	2599.76	2633.84	2960.93	1480.04
PWY-5431	aromatic compounds degradation via &beta;-ketoadipate	3865.97	3265.13	3813.8	3131.54	3517.15	3816.77	2695.37	3061.88	3495.29	3189.68	3087.17	4312.91	3093.83	2700.04
PWY-5484	glycolysis II (from fructose 6-phosphate)	60240.3	55882	38034.4	48037.9	65616.2	55514.9	53334.3	57441.6	55904.3	48249.1	50944.4	36325.6	58792.5	34789.7
PWY-5499	vitamin B6 degradation	10	16.2652	0	0	26	14.5	11.5	5.5	0	24.4325	7.5	0	22.5	7.3125
PWY-5505	L-glutamate and L-glutamine biosynthesis	27996.7	28042.3	20243.7	24901.4	35634.9	28726.8	29407.2	29526	29505.9	25646.6	23681.3	18405.8	28427.9	22427
PWY-5507	adenosylcobalamin biosynthesis I (early cobalt insertion)	1369.65	1785.05	1020.63	1497.86	2065.61	2136.67	1471.42	1741.22	1406.64	1434.77	1683.23	1287.25	1726.89	1489
PWY-5509	adenosylcobalamin biosynthesis from cobyrinate a,c-diamide I	16339.8	16609.4	14024.4	14886.4	17015.5	17733.4	15280.1	15213.8	15642	14897	14219.9	12978.8	16838	10843.5
PWY-5519	D-arabinose degradation III	0	0	0	0	0	0	0	0.9729	0	0	0	3.9097	0	7.4801
PWY-5529	superpathway of bacteriochlorophyll a biosynthesis	2724.26	2326.43	437.094	1591.05	6992.96	1941.39	4244.33	4818.49	2900.21	1775.94	2717.48	381.495	3909.95	1141.95
PWY-5531	chlorophyllide a biosynthesis II (anaerobic)	3956.41	2751.66	547.821	2238	13541	1698.52	5142.29	7106.15	3375.08	1456.3	4002.92	277.79	5246.2	1263.83
PWY-5532	adenosine nucleotides degradation IV	11.9638	0	0	0	0	5.9944	0	0	0	0	8.9834	5.9963	0	0
PWY-5647	2-nitrobenzoate degradation I	2630.79	3825.81	2528.42	1832.34	2323.63	2836.19	1823.84	2521.37	2031.06	2172.04	2317.38	3087.98	2235.47	2617.66
PWY-5651	L-tryptophan degradation to 2-amino-3-carboxymuconate semialdehyde	3526.27	5746.22	4060.61	2791.43	3048.73	4096.92	3057.3	3526.06	3130.61	3705.88	3349.72	4290.35	3199.8	3839.56
PWY-5654	2-amino-3-carboxymuconate semialdehyde degradation to 2-oxopentenoate	3315.71	4252.5	2992.05	2370.05	3108.59	3380.48	2348.66	3155.3	2834.53	2641.7	2848.87	3696.32	3145.51	2920.97
PWY-5655	L-tryptophan degradation IX	3842.36	5356.29	3576.91	2811.96	3469.09	4101.49	2865.2	3784.93	3174.01	3284.68	3441.98	4119.78	3456.44	3507.41
PWY-5656	mannosylglycerate biosynthesis I	1098.43	715.955	14.5095	535.507	942.101	559.775	349.494	1635.39	509.331	228.607	1073.22	6.9828	1336.28	49.9665
PWY-5659	GDP-mannose biosynthesis	73513.3	71227.1	52969.2	66061.8	76309.5	74944	70149.3	72273.9	73452.1	66477.1	64778.6	50005.3	73023.6	50130.1
PWY-5667	CDP-diacylglycerol biosynthesis I	72245.9	68668.1	59510.2	67238.7	73138.3	75217	69092.2	70994.4	71639.9	66572	65375.5	56968.4	70230.9	55762.3
PWY-5676	acetyl-CoA fermentation to butanoate II	4919.61	5671.57	17126.9	6633.19	5348.56	7155.18	5849.49	5931.52	4562.86	5794.14	5897.67	15097.7	5078.06	11102
PWY-5677	succinate fermentation to butanoate	293.69	338.599	143.988	169.172	264.956	321.755	117.259	197.516	198.683	194.173	169.455	160.508	167.643	267.435
PWY-5686	UMP biosynthesis	66784.7	62828.1	54515	61992.5	70094.4	69389.1	64875.5	65870	67096.2	61800	59865.2	51995.5	66154.4	51204
PWY-5695	urate biosynthesis/inosine 5'-phosphate degradation	62549.9	65011	49941.2	56885.7	63938.8	61732.5	54895.9	59295	61521.2	54189.1	55121.6	48555.1	60847.8	48759
PWY-5705	allantoin degradation to glyoxylate III	4945.95	4229.38	6365.43	3589.91	5063.88	4673.34	3732.02	4007.68	3735.9	3489.38	4109.54	6963.62	5022.57	4907.16
PWY-5741	ethylmalonyl-CoA pathway	5855.69	6639.62	10851.7	7211.99	6438.41	7463.12	6447.73	6880.06	5066.98	5902.49	6691.26	10161.9	5980.38	8129.3
PWY-5743	3-hydroxypropanoate cycle	288.017	109.916	0	93.0503	483.428	45.0734	359.537	453.382	75.5675	71.2994	160.866	0	244.95	0
PWY-5744	glyoxylate assimilation	344.335	134.857	0	101.46	562.379	46.0124	415.973	528.702	92.2862	84.9597	180.505	0	293.053	0
PWY-5747	2-methylcitrate cycle II	7435.92	6280.79	3652.31	5756.55	7730.8	7067.16	5569.08	5825.81	5580.06	5636.23	6385.72	4429.98	6727.5	3502.63
PWY-5837	1,4-dihydroxy-2-naphthoate biosynthesis I	16514.7	13779.2	3190.25	13130	19279.5	15578	15697.4	16184.9	15785.5	13057.8	13142.8	3326.27	17581.8	4994.46
PWY-5838	superpathway of menaquinol-8 biosynthesis I	28821.4	25708.6	6927.68	23934.9	33023.4	28374.7	27975.7	28475.3	28663.8	24342.5	23966.6	7286.04	30384.2	10035.5
PWY-5840	superpathway of menaquinol-7 biosynthesis	28703.3	25691.9	6596.83	23614.5	33115	28153.7	27821.1	28384.5	28670.6	24228	23693.4	6990.42	30479.7	9564.44
PWY-5845	superpathway of menaquinol-9 biosynthesis	7901.47	9019.82	3978.98	8804.47	25633.3	9643.26	14690.5	16547.2	9351.18	7040.42	11902.9	3903.47	12001.5	6051.16
PWY-5850	superpathway of menaquinol-6 biosynthesis I	7901.47	9019.82	3978.98	8804.47	25633.3	9643.26	14690.5	16547.2	9351.18	7040.42	11902.9	3903.47	12001.5	6051.16
PWY-5855	ubiquinol-7 biosynthesis (prokaryotic)	21386.2	21214.1	31783.6	22561	23928.9	24080.9	20792.4	22232.6	21223.5	20135.7	20639.8	29471.4	19049.5	25594.7
PWY-5856	ubiquinol-9 biosynthesis (prokaryotic)	21386.2	21214.1	31783.6	22561	23928.9	24080.9	20792.4	22232.6	21223.5	20135.7	20639.8	29471.4	19049.5	25594.7
PWY-5857	ubiquinol-10 biosynthesis (prokaryotic)	21386.2	21214.1	31783.6	22561	23928.9	24080.9	20792.4	22232.6	21223.5	20135.7	20639.8	29471.4	19049.5	25594.7
PWY-5860	superpathway of demethylmenaquinol-6 biosynthesis I	5511.21	6359.18	2725.53	6201.86	19654.3	6787.58	10702.9	12159	6582.88	4907.38	8570.74	2676.41	8585.88	4220.81
PWY-5861	superpathway of demethylmenaquinol-8 biosynthesis	22907	20284.5	4843.98	18676.3	26466.2	22400	22250.2	22588	22814.2	19106	18781.5	5122.02	24477.7	7220.03
PWY-5862	superpathway of demethylmenaquinol-9 biosynthesis	5511.21	6359.18	2725.53	6201.86	19654.3	6787.58	10702.9	12159	6582.88	4907.38	8570.74	2676.41	8585.88	4220.81
PWY-5863	superpathway of phylloquinol biosynthesis	18179.2	15224.3	3598.25	14458.3	21078.8	17137.1	17213.5	17799.4	17383.9	14408.1	14486.2	3753.04	19287.3	5600.87
PWY-5896	superpathway of menaquinol-10 biosynthesis	7901.47	9019.82	3978.98	8804.47	25633.3	9643.26	14690.5	16547.2	9351.18	7040.42	11902.9	3903.47	12001.5	6051.16
PWY-5897	superpathway of menaquinol-11 biosynthesis	27805.8	24702.2	6395.63	22887.9	32267	27237.2	26992.5	27491.6	27650	23337.5	22952.4	6727.98	29520.7	9363.39
PWY-5898	superpathway of menaquinol-12 biosynthesis	27805.8	24702.2	6395.63	22887.9	32267	27237.2	26992.5	27491.6	27650	23337.5	22952.4	6727.98	29520.7	9363.39
PWY-5899	superpathway of menaquinol-13 biosynthesis	27805.8	24702.2	6395.63	22887.9	32267	27237.2	26992.5	27491.6	27650	23337.5	22952.4	6727.98	29520.7	9363.39
PWY-5910	superpathway of geranylgeranyldiphosphate biosynthesis I (via mevalonate)	2583.99	3287.35	3074.04	2090.23	2480.37	3298.79	2025.24	2502.53	2795.68	2341.13	3302.63	3059.94	2673.74	3443.76
PWY-5913	TCA cycle VI (obligate autotrophs)	42445.2	42741.6	40748.4	39965.8	47606	44099.7	41619.8	41061.4	41619.5	38696.7	37352.2	38174.3	43035.6	32496
PWY-5918	superpathay of heme biosynthesis from glutamate	49445.2	46070	34917.1	42042.3	49979.1	48214.2	44329.7	47689.7	48307.3	43316.1	42586.7	35810.4	48412.3	34659.5
PWY-5920	superpathway of heme biosynthesis from glycine	24328.8	26728.7	28774.7	25710.4	30797.3	28652	25968.4	26899.1	23200.1	23704.3	26000.4	28014.7	24281.6	25498.2
PWY-5941	glycogen degradation II (eukaryotic)	6495.35	5397.38	13379.9	10691.5	7679.31	8527.49	8165.42	4813.75	9818.99	7790.34	5503.73	16518.6	6211.23	10636.4
PWY-5971	palmitate biosynthesis II (bacteria and plants)	24848.2	30584.2	44904.1	28675.3	25993	37101.9	27580.6	28763.4	23474.3	27324.3	30588	39124.9	24164.6	36137.1
PWY-5973	cis-vaccenate biosynthesis	74129.5	70194.7	90175.4	71989.2	67695.7	81287.6	69281	75424.5	74380	74577.3	71939.9	88405.1	63731.1	82607.7
PWY-5989	stearate biosynthesis II (bacteria and plants)	19538.2	24939.4	40640.3	22997.6	20111.4	30638.3	22056.2	22856.5	17808	21424.8	25172.4	34614.4	19387.3	29406.6
PWY-6071	superpathway of phenylethylamine degradation	7205.84	6649.51	4007.41	6352.94	6847.13	7220.14	5793	5832.41	5966.13	6222.51	6371.84	3805.86	6567.97	3346.7
PWY-6107	chlorosalicylate degradation	950.796	2079.22	3877.47	1625.12	1285.94	2017.53	1506.56	1213.37	1432.93	1990.79	1148.33	4146.34	1565.7	2562.29
PWY-6121	5-aminoimidazole ribonucleotide biosynthesis I	63347.5	60351.3	52520.3	59526.2	65399.7	65993.9	61179.3	61372.4	63355	59311.8	57199.6	49934.3	62655.7	48585.5
PWY-6122	5-aminoimidazole ribonucleotide biosynthesis II	65072.8	61830.5	53244.6	60910	67110.3	67517	62701.6	62988.3	65086.4	60877.5	58534.7	50902.9	64320.9	49561.6
PWY-6123	inosine-5'-phosphate biosynthesis I	56096.7	52935.8	45964.3	52418.5	57408.1	58157.6	54112.3	54297.7	56194.2	52272.1	50329	43708.9	55230.6	42786.3
PWY-6125	superpathway of guanosine nucleotides de novo biosynthesis II	66201.2	61924.1	49845.3	60012.9	66939.2	66617.5	62160.6	63579.5	65487.9	59591.3	58505.6	48299.2	64977.5	47107.4
PWY-6126	superpathway of adenosine nucleotides de novo biosynthesis II	68583.2	64051.1	53978.2	62895.8	69754.8	70119.7	65143.2	66400.7	68197.4	62738.8	60911.4	52216.2	66960.3	51569
PWY-6143	CMP-pseudaminate biosynthesis	5.6762	0	0	0	0	5.6412	0	3.7421	0	6.8484	0	0	0	0
PWY-6147	6-hydroxymethyl-dihydropterin diphosphate biosynthesis I	47968.3	47162.1	36237.9	44220.5	52056.2	48980.4	47211.8	47518.7	47746.7	43735.9	43553.9	32546.9	49704.8	30507.7
PWY-6151	S-adenosyl-L-methionine cycle I	12701.7	12078	22021.6	14109.3	12889.9	15147.4	13271.9	11750.2	13014.1	13055.7	11798.4	22416.8	11436.2	17301.5
PWY-6163	chorismate biosynthesis from 3-dehydroquinate	60864.1	56706	48509.9	55245.9	61338.6	61631.7	57220.5	58137.9	59973.5	55308.8	53754.4	46225.9	59233.9	45160.3
PWY-6165	chorismate biosynthesis II (archaea)	6.3996	0	0	7.1994	0	14.6645	0	0	0	0	0	0	14.3136	7.4278
PWY-6174	mevalonate pathway II (archaea)	1108.19	1129.86	81.3423	807.868	1457.3	1056.6	1144.74	1379.08	1165.23	775.905	975.729	63.4906	1224.82	36.8288
PWY-6182	superpathway of salicylate degradation	4226.67	3649.85	4298.52	3440.82	3861.34	4189.78	2983.99	3380.41	3794.85	3509.74	3391.79	4824.8	3426.69	3031.73
PWY-6185	4-methylcatechol degradation (ortho cleavage)	3502.79	3171.67	2273.51	2580.5	3346.02	3111.73	2649.79	2883.55	2972.87	2300.95	2762.82	2249.49	3162.73	1275.32
PWY-621	sucrose degradation III (sucrose invertase)	14524.9	10241.6	5037.79	7400.26	12597.4	7925.11	7302.62	9662.11	9078.12	8034.7	11213.1	5466.3	13148.8	4628.67
PWY-6210	2-aminophenol degradation	2330.45	3443.54	2197.79	1616.33	2060.96	2311.19	1524.62	2240.38	1772.8	1885.75	2065.69	2696.57	1916.11	2304.36
PWY-622	starch biosynthesis	139.313	354.336	1421.77	1078.35	47.7782	478.426	209.935	71.0894	117.412	152.535	275.625	941.417	82.858	1916.03
PWY-6263	superpathway of menaquinol-8 biosynthesis II	26530.9	22097.4	17042.8	24114.7	21642.8	25527.4	22394.3	25329.2	25794.2	23998	23911.2	18468	21887.7	19515.7
PWY-6269	adenosylcobalamin salvage from cobinamide II	16319.1	16582.3	13992.9	14891.8	16936.3	17757.3	15257.3	15158.5	15612.9	14907.7	14207	12948.6	16804.2	10832.7
PWY-6277	superpathway of 5-aminoimidazole ribonucleotide biosynthesis	65072.8	61830.5	53244.6	60910	67110.3	67517	62701.6	62988.3	65086.4	60877.5	58534.7	50902.9	64320.9	49561.6
PWY-6282	palmitoleate biosynthesis I (from (5Z)-dodec-5-enoate)	19072.6	24132	40353.4	22407.4	19560	29734.6	21470.1	22277.6	17429.3	20934.8	24460.9	34364.8	18826.7	29267.3
PWY-6317	galactose degradation I (Leloir pathway)	46616.2	43348.2	27449.6	38945	46649.8	43719.9	41176.4	43630.4	46687.4	41252	39015.4	30491.1	45030	29136.7
[truncated: 191 more rows]
